# Supplementary material for: The Firegoose: two-way integration of diverse data from different bioinformatics web resources with desktop applications
Source: BMC Bioinformatics. 2007 Nov 19;8:456. doi: 10.1186/1471-2105-8-456 (PMC2211326; doi:10.1186/1471-2105-8-456)
Supplement: Additional file 1 — Characterization of H. salinarum anoxic transcription response by four data sources. Data about our genes of interest from KEGG, STRING, DAVID, and the Halobacterium genome annotations database are presented here in tabular form. [file 1471-2105-8-456-S1.xls]

## Sheet: ALL
	KEGG Pathway					EMBL STRING		DAVID																	SBEAMS
Gene	Common Name	KEGG Pathway	Annotation	E.C.	SwissProt	Symbol	Annotation	GI	Gene Name	GOTERM_BP_ALL	GOTERM_MF_ALL	ALIAS_GENE_SYMBOL	GENE_NAME	PFAM_NAME	INTERPRO_NAME	KEGG_PATHWAY	PROSITE_NAME	UP_SEQ_FEATURE	GOTERM_CC_ALL	COG_KOG_ONTOLOGY	SMART_NAME	COG_KOG_NAME	PIR_SUPERFAMILY_NAME	SP_PIR_KEYWORDS	Chromosome	Coordinates	Gene Symbol	Function	Aliases	Redundant ORFs
VNG0014C								15789350	VNG0014C	metabolism, physiological process,	catalytic activity, lyase activity,				IPR001030:Aconitate hydratase, N-terminal,									complete proteome,	Chromosome	12978..13187	VNG0014C		VNG0014C,15789350,COG0065
VNG0017H								15789353	VNG0017H		catalytic activity, hydrolase activity, hydrolase activity, acting on ester bonds, nuclease activity,				IPR012337:Polynucleotidyl transferase, Ribonuclease H fold,									Hydrolase, Nuclease, complete proteome,	Chromosome	14484..14780	VNG0017H		VNG0017H,15789353
VNG0018H								15789354	VNG0018H															complete proteome,	Chromosome	14868..15131	VNG0018H		VNG0018H,15789354
VNG0022H								15789358	VNG0022H														SF030400:Not Yet Assigned,	complete proteome,	Chromosome	18357..18902	VNG0022H		VNG0022H,15789358
VNG0027H								15789363	VNG0027H														SF030403:Not Yet Assigned,	complete proteome,	Chromosome	22750..22103	VNG0027H		VNG0027H,15789363
VNG0028C								15789364	VNG0028C		DNA binding, binding, nucleic acid binding,									DNA replication, recombination, and repair,		COG3415: COG3415; Transposase and inactivated derivatives,		complete proteome, dna-binding,	Chromosome	23336..23890	VNG0028C		VNG0028C,15789364,COG3415
VNG0029H								15789365	VNG0029H														SF030404:Not Yet Assigned,	complete proteome,	Chromosome	24564..24109	VNG0029H		VNG0029H,15789365
VNG0033H								15789369	VNG0033H														SF030408:Not Yet Assigned,	complete proteome,	Chromosome	29913..29476	VNG0033H		VNG0033H,15789369
VNG0053H								15789387	VNG0053H															complete proteome,	Chromosome	48767..49222	VNG0053H		VNG0053H,15789387
VNG0073C								15789406	VNG0073C					PF01370:Epimerase,										complete proteome,	Chromosome	67908..68204	VNG0073C		VNG0073C,15789406,COG0451
VNG0104G							Phosphoglycerate dehydrogenase	15789427	PHOSPHOGLYCERATE DEHYDROGENASE	L-serine biosynthesis, L-serine metabolism, amine biosynthesis, amine metabolism, amino acid and derivative metabolism, amino acid biosynthesis, amino acid metabolism, biosynthesis, carboxylic acid metabolism, cellular biosynthesis, cellular metabolism, cellular physiological process, cellular process, metabolism, nitrogen compound biosynthesis, nitrogen compound metabolism, organic acid metaboli…	NAD binding, binding, catalytic activity, coenzyme binding, cofactor binding, oxidoreductase activity, oxidoreductase activity, acting on CH-OH group of donors, oxidoreductase activity, acting on the CH-OH group of donors, NAD or NADP as acceptor,	serA3	Phosphoglycerate dehydrogenase, phosphoglycerate dehydrogenase [imported],	PF00389:2-Hacid_dh, PF02826:2-Hacid_dh_C,	IPR006139:D-isomer specific 2-hydroxyacid dehydrogenase, catalytic region, IPR006140:D-isomer specific 2-hydroxyacid dehydrogenase, NAD-binding,		PS00671:D_2_HYDROXYACID_DH_3,							complete proteome,	Chromosome	86611..85640	serA3	Phosphoglycerate dehydrogenase	serA3,15789427,COG0111
VNG0117H								15789437	VNG0117H						IPR001211:Phospholipase A2, IPR013090:Phospholipase A2, active site,		PS00119:PA2_ASP,							complete proteome,	Chromosome	102309..102034	VNG0117H		VNG0117H,15789437
VNG0138H								15789454	VNG0138H															complete proteome,	Chromosome	115898..116149	VNG0138H		VNG0138H,15789454
VNG0198H								15789505	VNG0198H														SF030421:Not Yet Assigned,	complete proteome,	Chromosome	170389..169721	VNG0198H		VNG0198H,15789505
VNG0216H								15789519	VNG0216H															complete proteome,	Chromosome	183858..183649	VNG0216H		VNG0216H,15789519
VNG0243C						truD	Probable tRNA pseudouridine synthase D (EC 5.4.99.-) (tRNA-uridine isomerase D) (tRNA pseudouridylate synthase D)	16554460	PROBABLE TRNA PSEUDOURIDINE SYNTHASE D			truD	Probable tRNA pseudouridine synthase D, Probable tRNA pseudouridine synthase D (EC 5.4.99.-) (tRNA-uridine isomerase D) (tRNA pseudouridylate synthase D), tRNA pseudouridylate synthase D, tRNA-uridine isomerase D,	PF01142:TruD,	IPR001656:tRNA pseudouridine synthase D, TruD, IPR011760:TRUD,	HAL00240:PYRIMIDINE METABOLISM,	PS01268:UPF0024, PS50984:PS50984,	active site:Nucleophile, domain:TRUD,						complete proteome, isomerase, trna processing,	Chromosome	200378..198651	VNG0243C		VNG0243C	VNG0243Cm
VNG0314G	aroD	Phenylalanine, tyrosine and tryptophan biosynthesis	3-dehydroquinate dehydratase	4.2.1.10	AROD_HALSA	aroD	3-dehydroquinate dehydratase (EC 4.2.1.10) (3-dehydroquinase) (Type I DHQase)	15789589	3-DEHYDROQUINATE DEHYDRATASE [IMPORTED]			aroD	3-dehydroquinate dehydratase [imported],			HAL00400:PHENYLALANINE, TYROSINE AND TRYPTOPHAN BIOSYNTHESIS,							SF001397:3-dehydroquinate dehydratase,		Chromosome	246854..246267	aroD	3-dehydroquinate dehydratase	aroD,15789589,COG0710
VNG0319H								15789593	VNG0319H															complete proteome,	Chromosome	251021..251263	VNG0319H		VNG0319H,15789593
VNG0347H								15789613	VNG0347H														SF030435:Not Yet Assigned,	complete proteome,	Chromosome	275373..274891	VNG0347H		VNG0347H,15789613
VNG0355G							Htr14 transducer {UniProtKB/TrEMBL:Q9HS86}	15789618	HTR14 TRANSDUCER	behavior, cell communication, cellular process, chemotaxis, locomotory behavior, response to abiotic stimulus, response to chemical stimulus, response to external stimulus, response to stimulus, signal transduction, taxis,	signal transducer activity,	htr14	Htr14 transducer, Htr14 transducer [imported],	PF00015:MCPsignal, PF00672:HAMP,	IPR003660:Histidine kinase, HAMP region, IPR004089:Bacterial chemotaxis sensory transducer, IPR004090:Methyl-accepting chemotaxis protein,		PS50111:PS50111, PS50885:PS50885,		cell, membrane,		SM00283:MA, SM00304:HAMP,		SF028038:Halobacterium salinarum transducer protein htrI,	complete proteome,	Chromosome	282370..280487	htr14	Htr14 transducer	htr14,15789618,COG0840
VNG0357H								15789619	VNG0357H														SF030436:Not Yet Assigned,	complete proteome,	Chromosome	282398..282826	VNG0357H		VNG0357H,15789619
VNG0409C								15789658	VNG0409C	cellular macromolecule metabolism, cellular metabolism, cellular physiological process, cellular process, cellular protein metabolism, macromolecule metabolism, metabolism, physiological process, primary metabolism, protein metabolism, proteolysis,	catalytic activity, endopeptidase activity, hydrolase activity, peptidase activity, prolyl oligopeptidase activity, serine-type endopeptidase activity, serine-type peptidase activity,			PF00326:Peptidase_S9, PF00930:DPPIV_N, PF01738:DLH,	IPR000379:Esterase/lipase/thioesterase, IPR001375:Peptidase S9, prolyl oligopeptidase active site region, IPR002470:Peptidase S9A, prolyl oligopeptidase,					Amino acid transport and metabolism,		COG1506: DAP2; Dipeptidyl aminopeptidases/acylaminoacyl-peptidases, COG1770: PtrB; Protease II,		complete proteome, hydrolase,	Chromosome	318105..316309	VNG0409C	Prolyl Oligopeptidase	VNG0409C,15789658,COG1506
VNG0415G	purB	Alanine and aspartate metabolism; Purine metabolism	adenylosuccinate lyase	4.3.2.2			Adenylosuccinate lyase {UniProtKB/TrEMBL:Q9HS42}	15789662	ADENYLOSUCCINATE LYASE		catalytic activity, lyase activity,	purB	Adenylosuccinate lyase, adenylosuccinate lyase [imported],	PF00206:Lyase_1,	IPR000362:Fumarate lyase,	HAL00230:PURINE METABOLISM, HAL00252:ALANINE AND ASPARTATE METABOLISM,	PS00163:FUMARATE_LYASES,						SF001395:fumarate hydratase,	complete proteome, lyase,	Chromosome	323468..324955	purB	Adenylosuccinate lyase	purB,15789662,COG0015
VNG0466C								15789701	VNG0466C	cellular physiological process, cellular process, establishment of localization, localization, physiological process, transport,	ATP binding, ATPase activity, ATPase activity, coupled, ATPase activity, coupled to movement of substances, ATPase activity, coupled to transmembrane movement of substances, adenyl nucleotide binding, binding, catalytic activity, hydrolase activity, hydrolase activity, acting on acid anhydrides, hydrolase activity, acting on acid anhydrides, catalyzing transmembrane movement of substances, hydrol…			PF01061:ABC2_membrane,	IPR000412:ABC-2,				cell, membrane,					complete proteome,	Chromosome	359239..358388	VNG0466C		VNG0466C,15789701
VNG0470G							Daunorubicin resistance ABC transporter	15789705	DAUNORUBICIN RESISTANCE ABC TRANSPORTER ATP-BINDING PROTEIN		ATP binding, ATPase activity, adenyl nucleotide binding, binding, catalytic activity, hydrolase activity, hydrolase activity, acting on acid anhydrides, hydrolase activity, acting on acid anhydrides, in phosphorus-containing anhydrides, nucleoside-triphosphatase activity, nucleotide binding, purine nucleotide binding, pyrophosphatase activity,	trp3	Daunorubicin resistance ABC transporter ATP-binding protein, hypothetical protein trp3 [imported],	PF00005:ABC_tran,	IPR000209:Peptidase S8 and S53, subtilisin, kexin, sedolisin, IPR003439:ABC transporter related, IPR003593:AAA ATPase,	HAL02010:ABC TRANSPORTERS - GENERAL,	PS00136:SUBTILASE_ASP, PS50893:PS50893,				SM00382:AAA,			Cobalt, Cobalt transport, Ion transport, Membrane, Nucleotide-binding, Transport, atp-binding, complete proteome,	Chromosome	364117..363359	trp3	Daunorubicin resistance ABC transporter ATP-binding protein	trp3,15789705,COG1131
VNG0482H								15789714	VNG0482H		N-acetyltransferase activity, N-acyltransferase activity, acetyltransferase activity, acyltransferase activity, catalytic activity, transferase activity, transferase activity, transferring acyl groups, transferase activity, transferring groups other than amino-acyl groups,			PF00583:Acetyltransf_1,	IPR000182:GCN5-related N-acetyltransferase,					Amino acid transport and metabolism,		COG1246: ArgA; N-acetylglutamate synthase and related acetyltransferases,		complete proteome,	Chromosome	373508..372939	VNG0482H		VNG0482H,15789714,COG1246
VNG0499G							Proliferating-cell nucleolar antigen	15789727	PROLIFERATING-CELL NUCLEOLAR ANTIGEN			cna	Proliferating-cell nucleolar antigen, proliferating-cell nucleolar antigen [imported],	PF01189:Nol1_Nop2_Fmu,	IPR001678:Bacterial Fmu (Sun)/eukaryotic nucleolar NOL1/Nop2p, IPR006174:rRNA subunit methyltransferase,									complete proteome,	Chromosome	385913..385002	cna	putative nucleotide methyltransferase	cna,15789727,COG0144
VNG0506H								15789734	VNG0506H															complete proteome,	Chromosome	392660..392529	VNG0506H		VNG0506H,15789734
VNG0573C								15789784	VNG0573C	cellular metabolism, cellular physiological process, cellular process, electron transport, establishment of localization, generation of precursor metabolites and energy, localization, metabolism, physiological process, transport,	binding, cation binding, copper ion binding, electron transporter activity, ion binding, metal ion binding, transition metal ion binding, transporter activity,			PF00127:Copper-bind,	IPR000923:Blue (type 1) copper domain, IPR002387:Plastocyanin, IPR011572:Blue (type 1) copper subtype,		PS00196:COPPER_BLUE,							complete proteome, copper, electron transport, metal-binding, transport,	Chromosome	442211..441519	VNG0573C		VNG0573C,15789784,COG3794
VNG0595H								15789802	VNG0595H					PF00903:Glyoxalase,	IPR004360:Glyoxalase/bleomycin resistance protein/dioxygenase,									complete proteome,	Chromosome	455086..454472	VNG0595H		VNG0595H,15789802,COG0346
VNG0602C								15789809	VNG0602C	response to stimulus, response to stress,				PF00582:Usp,	IPR006015:Universal stress protein (Usp), IPR006016:UspA,									complete proteome,	Chromosome	459794..459333	VNG0602C		VNG0602C,15789809,COG0589
VNG0609C								15789813	VNG0609C														SF030279:Not Yet Assigned,	complete proteome,	Chromosome	462840..462193	VNG0609C		VNG0609C,15789813
VNG0612H								15789816	VNG0612H															complete proteome,	Chromosome	466583..466389	VNG0612H		VNG0612H,15789816
VNG0622H								15789822	VNG0622H	cellular metabolism, cellular physiological process, cellular process, electron transport, establishment of localization, generation of precursor metabolites and energy, localization, metabolism, physiological process, transport,	catalytic activity, oxidoreductase activity,			PF07992:Pyr_redox_2,	IPR000759:Adrenodoxin reductase, IPR013027:FAD-dependent pyridine nucleotide-disulphide oxidoreductase,					General function prediction only,		COG3380: COG3380; Predicted NAD/FAD-dependent oxidoreductase,		complete proteome, fad, flavoprotein, nadp, oxidoreductase,	Chromosome	474712..473684	VNG0622H	putative NAD/FAD-containing oxidoreductase	VNG0622H,15789822,COG3380
VNG0654C								15789848	VNG0654C		N-acetyltransferase activity, N-acyltransferase activity, acetyltransferase activity, acyltransferase activity, catalytic activity, transferase activity, transferase activity, transferring acyl groups, transferase activity, transferring groups other than amino-acyl groups,			PF00583:Acetyltransf_1,	IPR000182:GCN5-related N-acetyltransferase,					General function prediction only,		COG3153: COG3153; Predicted acetyltransferase,		complete proteome,	Chromosome	500732..499989	VNG0654C	putative histone acetyl transferase, Function assigned on the bais of a strong match to COG0454	VNG0654C,15789848,COG0454
VNG0716G							Sensory histidine protein kinase homolog	15789893	SENSORY HISTIDINE PROTEIN KINASE HOMOLOG	biopolymer metabolism, biopolymer modification, cell communication, cellular macromolecule metabolism, cellular metabolism, cellular physiological process, cellular process, cellular protein metabolism, macromolecule metabolism, metabolism, neurophysiological process, organismal physiological process, phosphate metabolism, phosphorus metabolism, phosphorylation, physiological process, primary met…	ATP binding, adenyl nucleotide binding, binding, catalytic activity, kinase activity, nucleotide binding, phosphotransferase activity, alcohol group as acceptor, phosphotransferase activity, nitrogenous group as acceptor, protein histidine kinase activity, protein kinase activity, purine nucleotide binding, signal transducer activity, transferase activity, transferase activity, transferring phosp…	afsQ2	Sensory histidine protein kinase homolog, sensory histidine protein kinase homolog [imported],	PF00512:HisKA, PF01590:GAF, PF02518:HATPase_c,	IPR000014:PAS, IPR003018:GAF, IPR003594:ATP-binding region, ATPase-like, IPR003661:Histidine kinase A, N-terminal, IPR004358:Histidine kinase related protein, C-terminal, IPR005467:Histidine kinase,		PS50109:PS50109,		cell, integral to membrane, intrinsic to membrane, membrane,		SM00387:HATPase_c, SM00388:HisKA,			Membrane, Phosphorylation, complete proteome, kinase, sensory transduction, transferase, transmembrane, two-component regulatory system,	Chromosome	541040..539412	afsQ2	Sensory histidine protein kinase homolog	afsQ2,15789893,COG0642
VNG0719G							Hypothetical protein araL	15789896	HYPOTHETICAL PROTEIN ARAL	metabolism, physiological process,	catalytic activity, hydrolase activity,	araL	Hypothetical protein araL, unknown L-arabinose operon protein [imported],	PF00702:Hydrolase,	IPR005834:Haloacid dehalogenase-like hydrolase, IPR006357:HAD-superfamily hydrolase, subfamily IIA,					Carbohydrate transport and metabolism, General function prediction only,		COG0647: NagD; Predicted sugar phosphatases of the HAD superfamily, COG1011: COG1011; Predicted hydrolase (HAD superfamily),	SF004718:nagD protein,	complete proteome,	Chromosome	542178..543044	araL	Hypothetical protein araL	araL,15789896,COG0647
VNG0750C								15789921	VNG0750C					PF01590:GAF,	IPR003018:GAF,						SM00065:GAF,		SF030472:Not Yet Assigned,	complete proteome,	Chromosome	568228..568947	VNG0750C	putative GAF domain-containing protein (PF1590)	VNG0750C,15789921,COG1956
VNG0818C								15789971	VNG0818C	N-acetylglucosamine catabolism, N-acetylglucosamine metabolism, amine metabolism, amino sugar catabolism, amino sugar metabolism, biopolymer catabolism, biopolymer metabolism, carbohydrate catabolism, carbohydrate metabolism, catabolism, cellular carbohydrate catabolism, cellular carbohydrate metabolism, cellular catabolism, cellular macromolecule catabolism, cellular macromolecule metabolism, ce…	binding, carbohydrate binding, catalytic activity, chitinase activity, hydrolase activity, hydrolase activity, acting on glycosyl bonds,			PF00704:Glyco_hydro_18, PF00801:PKD, PF02839:CBM_5_12,	IPR000601:PKD, IPR001223:Glycoside hydrolase, family 18, IPR001579:Glycoside hydrolase, chitinase active site, IPR002016:Haem peroxidase, plant/fungal/bacterial, IPR003610:Carbohydrate-binding family V/XII, IPR011583:Chitinase II,		PS00435:PEROXIDASE_1, PS01095:CHITINASE_18, PS50093:PS50093,		extracellular region,		SM00089:PKD, SM00495:ChtBD3, SM00636:Glyco_18,			complete proteome,	Chromosome	616933..618651	VNG0818C	putative chitinase	VNG0818C,15789971,COG3325
VNG0824G							Molybdopterin-guanine dinucleotide biosynthesis	15789976	MOLYBDOPTERIN-GUANINE DINUCLEOTIDE BIOSYNTHESIS PROTEIN A			gdb	Molybdopterin-guanine dinucleotide biosynthesis protein A, hypothetical protein gdb [imported],	PF02348:CTP_transf_3,						Coenzyme metabolism,		COG0746: MobA; Molybdopterin-guanine dinucleotide biosynthesis protein A,	SF036607:molybdopterin guanidyltransferase MobA,	complete proteome,	Chromosome	625786..625085	gdb	Molybdopterin-guanine dinucleotide biosynthesis protein A	gdb,15789976,COG0746
VNG0826C								15789978	VNG0826C					PF04967:HTH_10,	IPR007050:Bacterio-opsin activator, HTH,								SF026822:protein with HTH DNA binding domain domain,	complete proteome,	Chromosome	626458..627132	dmsR	putative transcription regulator involved in anaerobic growth on DMSO and/or TMAO.	dmsR,15789978,COG3413
VNG0828H								15789979	VNG0828H															complete proteome,	Chromosome	627213..627452	dmsE	putative DMSO/TMAO anaerobic respiration-responsive gene	dmsE,VNG0828H,15789979
VNG0829G							Dimethylsulfoxide reductase	15789980	DIMETHYLSULFOXIDE REDUCTASE		binding, catalytic activity, cation binding, ion binding, metal ion binding, molybdenum ion binding, oxidoreductase activity, transition metal ion binding,	dmsA	Dimethylsulfoxide reductase, dimethylsulfoxide reductase [imported],	PF00384:Molybdopterin, PF01568:Molydop_binding, PF04879:Molybdop_Fe4S4,	IPR006311:Twin-arginine translocation pathway signal, IPR006656:Molybdopterin oxidoreductase, IPR006657:Molydopterin dinucleotide-binding region, IPR006963:Molybdopterin oxidoreductase Fe4S4 region,					Energy production and conversion,		COG0243: BisC; Anaerobic dehydrogenases, typically selenocysteine-containing,	SF005612:trimethylamine-N-oxide reductase,	complete proteome,	Chromosome	627445..629958	dmsA	Dimethylsulfoxide reductase	dmsA,15789980,COG0243
VNG0830G							Molybdopterin oxidoreductase	15789981	MOLYBDOPTERIN OXIDOREDUCTASE	cellular metabolism, cellular physiological process, cellular process, electron transport, establishment of localization, generation of precursor metabolites and energy, localization, metabolism, physiological process, transport,	3 iron, 4 sulfur cluster binding, 4 iron, 4 sulfur cluster binding, binding, cation binding, electron transporter activity, ion binding, iron ion binding, iron-sulfur cluster binding, metal cluster binding, metal ion binding, transition metal ion binding, transporter activity,	hmoA	Molybdopterin oxidoreductase, molybdopterin oxidoreductase [imported],	PF00037:Fer4,	IPR000813:7Fe ferredoxin, IPR001450:4Fe-4S ferredoxin, iron-sulfur binding,		PS00198:4FE4S_FERREDOXIN,			Energy production and conversion,		COG0437: HybA; Fe-S-cluster-containing hydrogenase components 1,		3fe-4s, 4fe-4s, complete proteome, electron transport, iron, iron-sulfur, metal-binding, transport,	Chromosome	629955..630743	dmsB	Molybdopterin oxidoreductase. Induced by anaerobic growth on TMAO and DMSO.	dmsB,15789981,COG0437
VNG0831G							Molybdopterin oxidoreductase	15789982	MOLYBDOPTERIN OXIDOREDUCTASE			moz	Molybdopterin oxidoreductase, molybdopterin oxidoreductase [imported],	PF03916:NrfD,	IPR005614:Polysulphide reductase, NrfD,									complete proteome,	Chromosome	630743..632050	dmsC	Molybdopterin oxidoreductase. Induced by anaerobic growth on TMAO and DMSO.	dmsC,15789982
VNG0832C								15789983	VNG0832C	cellular macromolecule metabolism, cellular metabolism, cellular physiological process, cellular process, cellular protein metabolism, chaperone cofactor dependent protein folding, macromolecule metabolism, metabolism, physiological process, posttranslational protein folding, primary metabolism, protein folding, protein metabolism,				PF06192:TorD,	IPR010395:Cytoplasmic chaperone TorD,				cell, cytoplasm, intracellular,					complete proteome,	Chromosome	632047..632625	dmsD	Protein induced by anaerobic growth on TMAO and/or DMSO	dmsD,15789983,COG3381
VNG0837H								15789987	VNG0837H															complete proteome,	Chromosome	636909..637199	VNG0837H		VNG0837H,15789987
VNG0840H								15789989	VNG0840H															complete proteome,	Chromosome	638633..638529	VNG0840H		VNG0840H,15789989
VNG0875C								16554474	VNG0875C	cellular macromolecule metabolism, cellular metabolism, cellular physiological process, cellular process, cellular protein metabolism, macromolecule metabolism, metabolism, physiological process, primary metabolism, protein metabolism, proteolysis,	catalytic activity, endopeptidase activity, hydrolase activity, metalloendopeptidase activity, peptidase activity,		Zn-dependent protease,	PF02163:Peptidase_M50,	IPR008915:Peptidase M50,					General function prediction only,		COG1994: SpoIVFB; Zn-dependent proteases,		complete proteome,	Chromosome	661579..661929	VNG0875C	M50 family peptidase (metalloprotease)	VNG0875C	VNG0875Cm
VNG0883H								15790021	VNG0883H											General function prediction only,		COG2220: COG2220; Predicted Zn-dependent hydrolases of the beta-lactamase fold,		complete proteome,	Chromosome	667700..668494	VNG0883H	puatative metallo-B-lactamase family protein. (PDB and COG matches).	VNG0883H,15790021,COG2220
VNG0937G							Glyceraldehyde-3-phosphate dehydrogenase	15790063	GLYCERALDEHYDE-3-PHOSPHATE DEHYDROGENASE	metabolism, physiological process,	catalytic activity, oxidoreductase activity,	gap	Glyceraldehyde-3-phosphate dehydrogenase, glyceraldehyde-3-phosphate dehydrogenase [imported],	PF00171:Aldedh,	IPR002086:Aldehyde dehydrogenase, IPR012303:NAD-dependent aldehyde dehydrogenase,		PS00070:ALDEHYDE_DEHYDR_CYS, PS00687:ALDEHYDE_DEHYDR_GLU,						SF000147:NAD-dependent aldehyde dehydrogenase,	complete proteome,	Chromosome	714164..715606	gap	Glyceraldehyde-3-phosphate dehydrogenase	gap,15790063,COG1012
VNG0938G							GufA protein {UniProtKB/TrEMBL:Q9HQZ1}	15790064	GUFA PROTEIN	cation transport, cellular physiological process, cellular process, establishment of localization, ion transport, localization, metal ion transport, physiological process, transport,	ion transporter activity, metal ion transporter activity, transporter activity,	gufA	GufA protein, GufA protein [imported],	PF02535:Zip,	IPR003689:Zinc/iron permease,				cell, membrane,					complete proteome,	Chromosome	716419..715619	gufA	GufA protein, putative divalent cation transporter (PFAM, COG matches).	gufA,15790064,COG0428
VNG1121G	aspC2	Arginine and proline metabolism; Alanine and aspartate metabolism; Phenylalanine, tyrosine and tryptophan biosynthesis; Glutamate metabolism; Cysteine metabolism; Tyrosine metabolism; Phenylalanine metabolism; Novobiocin biosynthesis; Carbon fixation; Alkaloid biosynthesis I	aspartate aminotransferase	2.6.1.1			Aspartate aminotransferase	15790207	ASPARTATE AMINOTRANSFERASE	biosynthesis, metabolism, physiological process,	1-aminocyclopropane-1-carboxylate synthase activity, carbon-sulfur lyase activity, catalytic activity, lyase activity, transaminase activity, transferase activity, transferase activity, transferring nitrogenous groups,	aspC2	Aspartate aminotransferase, aspartate aminotransferase [imported],	PF00155:Aminotran_1_2,	IPR001176:1-aminocyclopropane-1-carboxylate synthase, IPR004838:Aminotransferases class-I pyridoxal-phosphate-binding site, IPR004839:Aminotransferase, class I and II,	HAL00251:GLUTAMATE METABOLISM, HAL00252:ALANINE AND ASPARTATE METABOLISM, HAL00272:CYSTEINE METABOLISM, HAL00330:ARGININE AND PROLINE METABOLISM, HAL00350:TYROSINE METABOLISM, HAL00360:PHENYLALANINE METABOLISM, HAL00400:PHENYLALANINE, TYROSINE AND TRYPTOPHAN BIOSYNTHESIS, HAL00401:NOVOBIOCIN BIOSYNTHESIS, HAL00710:CARBON FIXATION, HAL00950:ALKALOID BIOSYNTHESIS I,	PS00105:AA_TRANSFER_CLASS_1,						SF005725:aspartate transaminase,	aminotransferase, complete proteome, transferase,	Chromosome	853986..855161	aspC2	Aspartate aminotransferase	aspC2,15790207,COG0436
VNG1175G							PhoR protein homolog {UniProtKB/TrEMBL:Q9HQG5}	15790246	PHOR PROTEIN HOMOLOG	biopolymer metabolism, biopolymer modification, cell communication, cellular macromolecule metabolism, cellular metabolism, cellular physiological process, cellular process, cellular protein metabolism, macromolecule metabolism, metabolism, phosphate metabolism, phosphorus metabolism, phosphorylation, physiological process, primary metabolism, protein amino acid phosphorylation, protein metabolis…	ATP binding, adenyl nucleotide binding, binding, catalytic activity, kinase activity, nucleotide binding, phosphotransferase activity, alcohol group as acceptor, phosphotransferase activity, nitrogenous group as acceptor, protein histidine kinase activity, protein kinase activity, purine nucleotide binding, signal transducer activity, transferase activity, transferase activity, transferring phosp…	phoR	PhoR protein homolog, PhoR protein homolog [imported],	PF00512:HisKA, PF01590:GAF, PF02518:HATPase_c,	IPR000014:PAS, IPR003018:GAF, IPR003594:ATP-binding region, ATPase-like, IPR003661:Histidine kinase A, N-terminal, IPR004358:Histidine kinase related protein, C-terminal, IPR005467:Histidine kinase,		PS50109:PS50109,		cell, membrane,		SM00065:GAF, SM00091:PAS, SM00387:HATPase_c, SM00388:HisKA,			complete proteome,	Chromosome	886922..884967	phoR	PhoR protein homolog	phoR,15790246,COG2203
VNG1182H								15790253	VNG1182H											General function prediction only,		COG3467: COG3467; Predicted flavin-nucleotide-binding protein,	SF030288:Not Yet Assigned,	complete proteome,	Chromosome	890603..891091	VNG1182H		VNG1182H,15790253,COG3467
VNG1183H								15790255	VNG1183H					PF06243:PaaB,									SF030200:phenylacetic acid degradation protein, PaaB type,	complete proteome,	Chromosome	892578..892327	VNG1183H		VNG1183H,15790255
VNG1184G							Heme biosynthesis protein	16554488	HEME BIOSYNTHESIS PROTEIN		binding, catalytic activity, cation binding, ion binding, iron ion binding, metal ion binding, transition metal ion binding,	nirJ	Heme biosynthesis protein, Predicted Fe-S oxidoreductase involved in heme biosynthesis, heme biosynthesis protein [imported],	PF04055:Radical_SAM,	IPR007197:Radical SAM,					General function prediction only,	SM00729:Elp3,	COG0535: COG0535; Predicted Fe-S oxidoreductases,		complete proteome,	Chromosome	892042..891125	nirJ	predicted Fe-S cluster protein involved in cofactor biosynthesis.	nirJ	VNG1184Gm
VNG1185G							Coenzyme PQQ synthesis protein	15790256	COENZYME PQQ SYNTHESIS PROTEIN		binding, catalytic activity, cation binding, ion binding, iron ion binding, metal ion binding, transition metal ion binding,	pqqE	Coenzyme PQQ synthesis protein, coenzyme PQQ synthesis protein [imported],	PF04055:Radical_SAM,	IPR006638:Elongator protein 3/MiaB/NifB, IPR007197:Radical SAM,					General function prediction only,	SM00729:Elp3,	COG0535: COG0535; Predicted Fe-S oxidoreductases,		complete proteome,	Chromosome	892721..893791	pqqE	Coenzyme PQQ synthesis protein	pqqE,15790256,COG0535
VNG1187G							Membrane protein {UniProtKB/TrEMBL:Q9HQF4}	15790257	MEMBRANE PROTEIN		binding, catalytic activity, cation binding, copper ion binding, ion binding, metal ion binding, oxidoreductase activity, transition metal ion binding,	pan1	Membrane protein, membrane protein [imported],	PF00394:Cu-oxidase, PF07731:Cu-oxidase_2,	IPR006311:Twin-arginine translocation pathway signal, IPR011706:Multicopper oxidase, type 2,					Secondary metabolites biosynthesis, transport, and catabolism,		COG2132: SufI; Putative multicopper oxidases,		complete proteome,	Chromosome	893923..895062	nirK	putative Cu-containing nitrite reductase.	nirK,15790257,COG2132
VNG1209G	hutG	Histidine metabolism	formiminoglutamate hydrolase	3.5.3.8	HUTG_HALSA	hutG	Probable formimidoylglutamase (EC 3.5.3.8) (Formiminoglutamase) (Formiminoglutamate hydrolase)	15790274	FORMIMINOGLUTAMASE			hutG	Formiminoglutamase, Formiminoglutamate hydrolase, Probable formimidoylglutamase, Probable formimidoylglutamase (EC 3.5.3.8) (Formiminoglutamase) (Formiminoglutamate hydrolase), formiminoglutamate hydrolase [imported],	PF00491:Arginase,	IPR005923:Formiminoglutamase, IPR006035:Arginase/agmatinase/formiminoglutamase,	HAL00340:HISTIDINE METABOLISM,	PS00147:ARGINASE_1, PS00148:ARGINASE_2, PS01053:ARGINASE_3,	metal ion-binding site:Manganese 1, metal ion-binding site:Manganese 2,						complete proteome, histidine metabolism, hydrolase, manganese, metal-binding,	Chromosome	909509..910429	hutG	Probable formimidoylglutamase/arginase family protein	hutG,15790274,COG0010
VNG1211G	hutI	Histidine metabolism	imidazolone-5-propionate hydrolase	3.5.2.7	HUTI_HALSA	hutI	Probable imidazolonepropionase (EC 3.5.2.7) (Imidazolone-5-propionate hydrolase)	15790275	IMIDAZOLONE-5-PROPIONATE HYDROLASE			hutI	Imidazolone-5-propionate hydrolase, Probable imidazolonepropionase, Probable imidazolonepropionase (EC 3.5.2.7) (Imidazolone-5-propionate hydrolase), imidazolone-5-propionate hydrolase [imported],	PF01979:Amidohydro_1,	IPR005920:Imidazolonepropionase, IPR006680:Amidohydrolase 1,	HAL00340:HISTIDINE METABOLISM,				Nucleotide transport and metabolism / General function prediction only,		COG0402: SsnA; Cytosine deaminase and related metal-dependent hydrolases,	SF006543:metal-dependent hydrolase (amidohydrolase),	complete proteome, histidine metabolism, hydrolase,	Chromosome	910426..911679	hutI	Probable imidazolonepropionase	hutI,15790275,COG1228
VNG1213C								15790277	VNG1213C		catalytic activity, hydrolase activity, hydrolase activity, acting on ester bonds, nuclease activity,				IPR012337:Polynucleotidyl transferase, Ribonuclease H fold,					DNA replication, recombination, and repair,		COG3359: COG3359; Predicted exonuclease,	SF030503:Not Yet Assigned,	Hydrolase, Nuclease, complete proteome,	Chromosome	913341..914321	VNG1213C	Archaeal DNA polymerase	VNG1213C,15790277,COG3359
VNG1240G							Amino acid transporter {UniProtKB/TrEMBL:Q9HQB3}	15790298	AMINO ACID TRANSPORTER	amine transport, amino acid transport, carboxylic acid transport, cellular physiological process, cellular process, establishment of localization, localization, organic acid transport, physiological process, response to stimulus, response to stress, transport,	amine transporter activity, amino acid transporter activity, carboxylic acid transporter activity, carrier activity, electrochemical potential-driven transporter activity, organic acid transporter activity, polyamine transporter activity, porter activity, transporter activity,	yhdG	Amino acid transporter, amino acid transporter [imported],	PF00324:AA_permease, PF00582:Usp,	IPR001827:Homeobox protein, antennapedia type, IPR002293:Amino acid/polyamine transporter I, IPR004841:Amino acid permease-associated region, IPR006016:UspA,		PS00032:ANTENNAPEDIA,		cell, membrane,					complete proteome,	Chromosome	932862..935048	yhdG	Putative ornithine-arginine antiporter	yhdG,15790298,COG0531
VNG1271H								15790321	VNG1271H															complete proteome,	Chromosome	954746..955255	VNG1271H		VNG1271H,15790321
VNG1295H								15790338	VNG1295H															complete proteome,	Chromosome	967786..967595	VNG1295H		VNG1295H,15790338
VNG1314H								15790353	VNG1314H															complete proteome,	Chromosome	983197..983418	VNG1314H		VNG1314H,15790353
VNG1315H								15790354	VNG1315H														SF030511:Not Yet Assigned,	complete proteome,	Chromosome	983324..983818	VNG1315H		VNG1315H,15790354
VNG1318H								15790356	VNG1318H														SF030512:Not Yet Assigned,	complete proteome,	Chromosome	984228..984569	VNG1318H		VNG1318H,15790356
VNG1340C								15790371	VNG1340C					PF00753:Lactamase_B,	IPR001279:Beta-lactamase-like,								SF005457:glyoxalase,	complete proteome,	Chromosome	1000228..999323	VNG1340C		VNG1340C,15790371,COG0491
VNG1372C								15790396	VNG1372C															complete proteome,	Chromosome	1021561..1022991	VNG1372C		VNG1372C,15790396
VNG1380H								15790402	VNG1380H														SF030517:Not Yet Assigned,	complete proteome,	Chromosome	1028559..1029209	VNG1380H		VNG1380H,15790402
VNG1394H								15790412	VNG1394H														SF030521:Not Yet Assigned,	complete proteome,	Chromosome	1037746..1037249	VNG1394H		VNG1394H,15790412
VNG1406G							Putative DNA helicase {UniProtKB/TrEMBL:Q9HPZ2}	16554496	PUTATIVE DNA HELICASE	DNA metabolism, DNA repair, biopolymer metabolism, cellular metabolism, cellular physiological process, cellular process, macromolecule metabolism, metabolism, nucleobase, nucleoside, nucleotide and nucleic acid metabolism, nucleotide-excision repair, physiological process, primary metabolism, response to DNA damage stimulus, response to endogenous stimulus, response to stimulus, response to stre…	ATP binding, ATP-dependent DNA helicase activity, ATP-dependent helicase activity, ATPase activity, ATPase activity, coupled, DNA binding, DNA helicase activity, DNA-dependent ATPase activity, adenyl nucleotide binding, binding, catalytic activity, helicase activity, hydrolase activity, hydrolase activity, acting on acid anhydrides, hydrolase activity, acting on acid anhydrides, in phosphorus-con…	rhl	Predicted helicase (superfamily II), Putative DNA helicase, probable DNA helicase [imported],	PF00271:Helicase_C, PF04851:ResIII,	IPR001161:Xeroderma pigmentosum group B protein (XP-B), IPR001410:DEAD/DEAH box helicase, IPR001650:Helicase, C-terminal, IPR006935:Type III restriction enzyme, res subunit,				cell, intracellular, intracellular membrane-bound organelle, intracellular organelle, membrane-bound organelle, nucleus, organelle,	DNA replication, recombination, and repair,	SM00490:HELICc,	COG1198: PriA; Primosomal protein N' (replication factor Y) - superfamily II helicase,		complete proteome, helicase,	Chromosome	1044580..1045554	rhl	putative DNA helicase	rhl	VNG1406Gm
VNG1455H								15790457	VNG1455H					PF07681:DoxX,	IPR011637:DoxX,									complete proteome,	Chromosome	1079908..1078862	VNG1455H	putative DoxD-like protein	VNG1455H,15790457
VNG1457C								15790459	VNG1457C		N-acetyltransferase activity, N-acyltransferase activity, acetyltransferase activity, acyltransferase activity, catalytic activity, transferase activity, transferase activity, transferring acyl groups, transferase activity, transferring groups other than amino-acyl groups,			PF00583:Acetyltransf_1,	IPR000182:GCN5-related N-acetyltransferase,									complete proteome,	Chromosome	1080325..1081038	VNG1457C	putative acetyltransferase, PF00583 (GNAT family of acetyltransferases), PDB hit (1E-5) to acetyltransferase	VNG1457C,15790459,COG0456
VNG1458G	crtB1	Biosynthesis of steroids; Terpenoid biosynthesis	phytoene synthase	2.5.1.32			Phytoene synthase {UniProtKB/TrEMBL:Q9HPV3}	15790460	PHYTOENE SYNTHASE	biosynthesis, metabolism, physiological process,	catalytic activity, transferase activity,	crtB1	Phytoene synthase, phytoene synthase [imported],	PF00494:SQS_PSY,	IPR002060:Squalene/phytoene synthase,	HAL00100:BIOSYNTHESIS OF STEROIDS, HAL00900:TERPENOID BIOSYNTHESIS,	PS01045:SQUALEN_PHYTOEN_SYN_2,						SF028736:Mycobacterium marinum phytoene synthase,	complete proteome,	Chromosome	1082008..1081040	crtB1	Phytoene synthase	crtB1,15790460,COG1562
VNG1465G							Bacteriorhodopsin related protein	15790466	BACTERIORHODOPSIN RELATED PROTEIN			brp	Bacteriorhodopsin related protein, bacteriorhodopsin related protein [imported],										SF030231:Not Yet Assigned,	complete proteome,	Chromosome	1088622..1087516	brp	Bacteriorhodopsin related protein	brp,15790466
VNG1467G						bop	Bacteriorhodopsin precursor (BR)	15790468	BACTERIORHODOPSIN PRECURSOR		G-protein coupled photoreceptor activity, G-protein coupled receptor activity, photoreceptor activity, receptor activity, rhodopsin-like receptor activity, signal transducer activity, transmembrane receptor activity,	bop	BR, Bacteriorhodopsin precursor (BR), bacteriorhodopsin [imported], bacteriorhodopsin precursor,	PF01036:Bac_rhodopsin,	IPR001425:Bacterial rhodopsin,		PS00327:BACTERIAL_OPSIN_RET, PS00950:BACTERIAL_OPSIN_1,	binding site:Retinal chromophore (covalent), site:Primary proton acceptor, transmembrane region,					SF002898:bacteriorhodopsin,	3d-structure, chromophore, chromoprotein, complete proteome, direct protein sequencing, hydrogen ion transport, ion transport, membrane, photoreceptor, photoreceptor protein, pyroglutamic acid, pyrrolidone carboxylic acid, receptor, retinal, retinal protein, sensory transduction, transmembrane, transmembrane protein, transport,	Chromosome	1089122..1089910	bop	Bacteriorhodopsin precursor (BR)	bop,15790468
VNG1473H								15790473	VNG1473H															complete proteome,	Chromosome	1095075..1094827	VNG1473H		VNG1473H,15790473
VNG1500H								15790494	VNG1500H															complete proteome,	Chromosome	1113681..1113019	VNG1500H		VNG1500H,15790494
VNG1514H								15790503	VNG1514H											Function unknown,		COG2881: COG2881; Uncharacterized protein conserved in archaea,	SF030532:uncharacterized conserved protein,	complete proteome,	Chromosome	1126644..1126036	VNG1514H		VNG1514H,15790503,COG2881
VNG1519H								15790506	VNG1519H															complete proteome,	Chromosome	1128008..1127799	VNG1519H		VNG1519H,15790506
VNG1529G	mmdA	Propanoate metabolism	methylmalonyl-CoA decarboxylase, subunit alpha	4.1.1.41			Methylmalonyl-CoA decarboxylase, subunit alpha	15790513	METHYLMALONYL-COA DECARBOXYLASE, SUBUNIT ALPHA	biosynthesis, carboxylic acid biosynthesis, carboxylic acid metabolism, cellular biosynthesis, cellular lipid metabolism, cellular metabolism, cellular physiological process, cellular process, fatty acid biosynthesis, fatty acid metabolism, lipid biosynthesis, lipid metabolism, metabolism, organic acid biosynthesis, organic acid metabolism, physiological process, primary metabolism,	acetyl-CoA carboxylase activity, catalytic activity, ligase activity, ligase activity, forming carbon-carbon bonds,	mmdA	Methylmalonyl-CoA decarboxylase, subunit alpha, methylmalonyl-CoA decarboxylase, subunit alpha [imported],	PF01039:Carboxyl_trans,	IPR000022:Carboxyl transferase, IPR000438:Acetyl-CoA carboxylase carboxyl transferase, beta subunit, IPR011762:Acetyl-coenzyme A carboxyltransferase, N-terminal, IPR011763:Acetyl-coenzyme A carboxyltransferase, C-terminal,	HAL00640:PROPANOATE METABOLISM,	PS50980:PS50980, PS50989:PS50989,		acetyl-CoA carboxylase complex, cell, cytoplasm, intracellular, protein complex,				SF001593:propionyl-CoA carboxylase beta chain,	complete proteome,	Chromosome	1137505..1139055	mmdA	Methylmalonyl-CoA decarboxylase, subunit alpha	mmdA,15790513,COG4799
VNG1590H								15790558	VNG1590H															complete proteome,	Chromosome	1189679..1189410	VNG1590H		VNG1590H,15790558
VNG1592G	cysT2	ABC transporters - General	putative sulfate transport system permease protein				Sulfate transport system permease protein	15790560	SULFATE TRANSPORT SYSTEM PERMEASE PROTEIN	cellular physiological process, cellular process, establishment of localization, localization, physiological process, transport,	transporter activity,	cysT2	Sulfate transport system permease protein, sulfate transport system permease protein [imported],	PF00528:BPD_transp_1,	IPR000515:Binding-protein-dependent transport systems inner membrane component, IPR006469:NifC-like ABC-type porter,	HAL02010:ABC TRANSPORTERS - GENERAL,	PS50928:PS50928,		cell, integral to membrane, intrinsic to membrane, membrane,				SF002807:maltose transport protein malG,	complete proteome, transmembrane, transport,	Chromosome	1190961..1190152	cysT2	putative Sulfate or molybate transport system protein (ABC transporter?)	cysT2,15790560,COG0555
VNG1595C		ABC transporters - General	putative sulfate transport system substrate-binding protein				UPF1 protein Vng1595c	15790561	UPF0100 PROTEIN VNG1595C				Hypothetical UPF0100 protein UPF0100 protein	PF01547:SBP_bac_1,	IPR006059:Bacterial extracellular solute-binding protein, family 1, IPR006311:Twin-arginine translocation pathway signal,	HAL02010:ABC TRANSPORTERS - GENERAL,				Inorganic ion transport and metabolism,		COG0725: ModA; ABC-type molybdate transport system, periplasmic component,		complete proteome,	Chromosome	1191887..1190958	modA	putative molybdate transport protein, permease component of ABC transporter	VNG1595C,15790561,COG0725
VNG1613H								15790572	VNG1613H														SF030536:Not Yet Assigned,	complete proteome,	Chromosome	1201805..1202614	VNG1613H		VNG1613H,15790572
VNG1626C								15790583	VNG1626C					PF00892:DUF6,	IPR000620:Protein of unknown function DUF6, transmembrane,				cell, membrane,					complete proteome,	Chromosome	1212650..1213414	VNG1626C	putative membrane protein.	VNG1626C,15790583,COG0697
VNG1648G	trpF	Phenylalanine, tyrosine and tryptophan biosynthesis	phosphoribosylanthranilate isomerase	5.3.1.24	TRPF_HALSA	trpF	N-(5&apos;-phosphoribosyl)anthranilate isomerase (EC 5.3.1.24) (PRAI)	15790599	N-(5'-PHOSPHORIBOSYL)ANTHRANILATE ISOMERASE			trpF	N-(5'-phosphoribosyl)anthranilate isomerase, N-(5'-phosphoribosyl)anthranilate isomerase (EC 5.3.1.24) (PRAI), PRAI, phosphoribosylanthranilate isomerase [imported],	PF00697:PRAI,	IPR001240:N-(5'phosphoribosyl)anthranilate isomerase (PRAI),	HAL00400:PHENYLALANINE, TYROSINE AND TRYPTOPHAN BIOSYNTHESIS,							SF001385:phosphoribosylanthranilate isomerase,	amino-acid biosynthesis, aromatic amino acid biosynthesis, complete proteome, isomerase, tryptophan biosynthesis,	Chromosome	1227667..1227011	trpF	N-(5'-phosphoribosyl)anthranilate isomerase	trpF,15790599,COG0135
VNG1656H								15790607	VNG1656H														SF030541:Not Yet Assigned,	complete proteome,	Chromosome	1235959..1236402	VNG1656H		VNG1656H,15790607
VNG1663C								15790611	VNG1663C					PF00571:CBS,	IPR000644:CBS,						SM00116:CBS,		SF036983:uncharacterized protein with 2 CBS domain pairs, MJ1404 type,	complete proteome,	Chromosome	1239515..1240657	VNG1663C		VNG1663C,15790611,COG0517
VNG1681C								15790626	VNG1681C					PF04240:DUF422,	IPR007354:Protein of unknown function DUF422,									complete proteome,	Chromosome	1253095..1252256	VNG1681C		VNG1681C,15790626,COG2324
VNG1746C								15790672	VNG1746C											Function unknown,		COG3361: COG3361; Uncharacterized conserved protein,	SF026641:Not Yet Assigned,	complete proteome,	Chromosome	1289265..1289954	VNG1746C		VNG1746C,15790672,COG3361
VNG1781C								15790699	VNG1781C	metabolism, physiological process,	catalytic activity, transferase activity,			PF01255:Prenyltransf,	IPR001441:Di-trans-poly-cis-decaprenylcistransferase,								SF005638:cis-prenyltransferase,	Transferase, complete proteome,	Chromosome	1318960..1317980	uppS	putative undecaprenyl pyrophosphate synthase	uppS,VNG1781C,15790699,COG0020
VNG1784C								15790701	VNG1784C	DNA metabolism, DNA modification, DNA replication, DNA replication, synthesis of RNA primer, DNA strand elongation, DNA-dependent DNA replication, biopolymer metabolism, biopolymer modification, cellular metabolism, cellular physiological process, cellular process, lagging strand elongation, macromolecule metabolism, metabolism, nucleobase, nucleoside, nucleotide and nucleic acid metabolism, phys…	DNA primase activity, DNA-directed RNA polymerase activity, binding, catalytic activity, nucleic acid binding, nucleotidyltransferase activity, transferase activity, transferase activity, transferring phosphorus-containing groups,			PF01751:Toprim,	IPR006154:Toprim subdomain, IPR006171:TOPRIM, IPR006647:Toprim, primase,						SM00493:TOPRIM,		SF006345:conserved hypothetical protein MJ1206,	complete proteome,	Chromosome	1321353..1320001	VNG1784C		VNG1784C,15790701,COG0358
VNG1785G							Pantothenate permease {UniProtKB/TrEMBL:Q9HP63}	15790703	PANTOTHENATE PERMEASE	cellular physiological process, cellular process, establishment of localization, localization, physiological process, transport,	transporter activity,	panF	Pantothenate permease, pantothenate permease [imported],	PF00474:SSF,	IPR001734:Na+/solute symporter,		PS50283:PS50283,		cell, membrane,					complete proteome,	Chromosome	1321603..1323051	panF	Pantothenate permease	panF,15790703,COG0591
VNG1796H								15790713	VNG1796H														SF030551:Not Yet Assigned,	complete proteome,	Chromosome	1332167..1332484	VNG1796H		VNG1796H,15790713
VNG1797G	thrB	Glycine, serine and threonine metabolism	homoserine kinase	2.7.1.39	KHSE_HALSA	thrB	Homoserine kinase {UniProtKB/Swiss-Prot:Q9HP55}	15790711	HK			thrB	HK, HSK, Homoserine kinase, Homoserine kinase (EC 2.7.1.39) (HSK) (HK), homoserine kinase [imported],	PF00288:GHMP_kinases_N,	IPR000870:Homoserine kinase, IPR006203:GHMP kinase, ATP-binding region, IPR006204:GHMP kinase,	HAL00260:GLYCINE, SERINE AND THREONINE METABOLISM,	PS00627:GHMP_KINASES_ATP,	nucleotide phosphate-binding region:ATP,		Amino acid transport and metabolism,		COG0083: ThrB; Homoserine kinase,	SF000676:Homoserine kinase,	amino-acid biosynthesis, atp-binding, complete proteome, kinase, nucleotide-binding, threonine biosynthesis, transferase,	Chromosome	1330657..1329752	thrB	Homoserine kinase	thrB,15790711,COG0083
VNG1898C								15790787	VNG1898C	response to stimulus, response to stress,				PF00582:Usp,	IPR006015:Universal stress protein (Usp), IPR006016:UspA,									complete proteome,	Chromosome	1404628..1405080	VNG1898C		VNG1898C,15790787,COG0589
VNG1902H								15790791	VNG1902H															complete proteome,	Chromosome	1408535..1408320	VNG1902H		VNG1902H,15790791
VNG1906H								15790795	VNG1906H					PF04186:FxsA,	IPR007313:FxsA cytoplasmic membrane protein,				cell, membrane,				SF010259:FxsA protein (suppressor of F plasmid exclusion of phage T7),	complete proteome,	Chromosome	1412058..1412615	VNG1906H	putative membrane protein of FxsA family	VNG1906H,15790795,COG3030
VNG1917H								15790802	VNG1917H						IPR008317:Uncharacterised conserved protein UCP030561,					Function unknown,		COG4538: COG4538; Uncharacterized conserved protein,	SF030561:uncharacterized conserved protein,	complete proteome,	Chromosome	1417462..1417815	VNG1917H		VNG1917H,15790802,COG4538
VNG1919H						crcB1	Protein crcB homolog 1	15790804	PROTEIN CRCB HOMOLOG 1			crcB1	Protein crcB homolog 1,	PF02537:CRCB,	IPR003691:Camphor resistance CrcB protein,			transmembrane region,					SF004885:hypothetical protein MJ1523,	complete proteome, membrane, transmembrane,	Chromosome	1418989..1418630	VNG1919H	Protein crcB homolog 1	VNG1919H,15790804,COG0239
VNG1925H								15790809	VNG1925H															complete proteome,	Chromosome	1421025..1421192	VNG1925H		VNG1925H,15790809
VNG1938C						cofH	FO synthase subunit 2 (EC 2.5.1.-) (7,8-didemethyl-8-hydroxy-5- deazariboflavin synthase subunit 2)	15790818	7,8-DIDEMETHYL-8-HYDROXY-5-DEAZARIBOFLAVIN SYNTHASE SUBUNIT 2			cofH	7,8-didemethyl-8-hydroxy-5-deazariboflavin synthase subunit 2, FO synthase subunit 2, FO synthase subunit 2 (EC 2.5.1.-) (7,8-didemethyl-8-hydroxy-5- deazariboflavin synthase subunit 2),	PF04055:Radical_SAM,	IPR006638:Elongator protein 3/MiaB/NifB, IPR007197:Radical SAM,			metal ion-binding site:Iron-sulfur (4Fe-4S-S-AdoMet),			SM00729:Elp3,			4fe-4s, complete proteome, iron, iron-sulfur, metal-binding, transferase,	Chromosome	1429657..1428155	VNG1938C		VNG1938C,15790818,COG1060
VNG1946G	purU	Glyoxylate and dicarboxylate metabolism; One carbon pool by folate	formyltetrahydrofolate deformylase	3.5.1.10			Formyltetrahydrofolate deformylase	15790826	FORMYLTETRAHYDROFOLATE DEFORMYLASE	IMP biosynthesis, IMP metabolism, biosynthesis, cellular biosynthesis, cellular metabolism, cellular physiological process, cellular process, metabolism, nucleobase, nucleoside, nucleotide and nucleic acid metabolism, nucleoside monophosphate biosynthesis, nucleoside monophosphate metabolism, nucleotide biosynthesis, nucleotide metabolism, physiological process, primary metabolism, purine nucleos…	amine binding, amino acid binding, binding, catalytic activity, formyltetrahydrofolate deformylase activity, glycine hydroxymethyltransferase activity, hydrolase activity, hydrolase activity, acting on carbon-nitrogen (but not peptide) bonds, hydrolase activity, acting on carbon-nitrogen (but not peptide) bonds, in linear amides, methyltransferase activity, transferase activity, transferase activ…	purU	Formyltetrahydrofolate deformylase, formyltetrahydrofolate deformylase [imported],	PF00551:Formyl_trans_N, PF01842:ACT,	IPR002376:Formyl transferase, N-terminal, IPR002912:Amino acid-binding ACT, IPR004810:Formyltetrahydrofolate deformylase,	HAL00630:GLYOXYLATE AND DICARBOXYLATE METABOLISM, HAL00670:ONE CARBON POOL BY FOLATE,				Nucleotide transport and metabolism,		COG0788: PurU; Formyltetrahydrofolate hydrolase,	SF036480:formyltetrahydrofolate deformylase,	complete proteome,	Chromosome	1433893..1434804	purU	Formyltetrahydrofolate deformylase	purU,15790826,COG0788
VNG1964H								15790839	VNG1964H											DNA replication, recombination, and repair / Posttranslational modification, protein turnover, chaperones,		COG1474: CDC6; Cdc6-related protein, AAA superfamily ATPase,		complete proteome,	Chromosome	1450033..1448861	VNG1964H		VNG1964H,15790839
VNG1971G	gpdB	Glycerophospholipid metabolism	glycerol-3-phosphate dehydrogenase chain B	1.1.99.5		gpdB	Probable anaerobic glycerol-3-phosphate dehydrogenase subunit B (EC 1.1.99.5) (Anaerobic G-3-P dehydrogenase subunit B) (Anaerobic G3Pdhase B)	15790843	PROBABLE ANAEROBIC GLYCEROL-3-PHOSPHATE DEHYDROGENASE SUBUNIT B			glpB, gpdB	Anaerobic G-3-P dehydrogenase subunit B, Anaerobic G3Pdhase B, Probable anaerobic glycerol-3-phosphate dehydrogenase subunit B, Probable anaerobic glycerol-3-phosphate dehydrogenase subunit B (EC 1.1.99.5) (Anaerobic G-3-P dehydrogenase subunit B) (Anaerobic G3Pdhase B), glycerol-3-phosphate dehydrogenase chain B [imported],	PF00890:FAD_binding_2, PF06982:PF06982,	IPR001100:Pyridine nucleotide-disulphide oxidoreductase, class I, IPR003953:Fumarate reductase/succinate dehydrogenase flavoprotein, N-terminal, IPR009158:Anaerobic glycerol-3-phosphate dehydrogenase, subunit B,	HAL00564:GLYCEROPHOSPHOLIPID METABOLISM,							SF000141:anaerobic glycerol-3-phosphate dehydrogenase, subunit B,	complete proteome, flavoprotein, fmn, oxidoreductase,	Chromosome	1454617..1455900	gpdB	anaerobic glycerol-3-phosphate dehydrogenase chain B	gpdB,15790843,COG3075
VNG1976H								15790847	VNG1976H															complete proteome,	Chromosome	1458716..1458949	VNG1976H		VNG1976H,15790847
VNG2001G							Oligopeptidase {UniProtKB/TrEMBL:Q9HNP8}	15790868	OLIGOPEPTIDASE	cellular macromolecule metabolism, cellular metabolism, cellular physiological process, cellular process, cellular protein metabolism, macromolecule metabolism, metabolism, physiological process, primary metabolism, protein metabolism, proteolysis,	catalytic activity, endopeptidase activity, hydrolase activity, metalloendopeptidase activity, peptidase activity,	yjbG	Oligopeptidase, oligopeptidase [imported],	PF01432:Peptidase_M3,	IPR001567:Peptidase M3A and M3B, thimet/oligopeptidase F, IPR004438:Peptidase M3B, oligoendopeptidase F, IPR006025:Peptidase M, neutral zinc metallopeptidases, zinc-binding site,		PS00142:ZINC_PROTEASE,						SF004780:oligoendopeptidase F,	complete proteome,	Chromosome	1480898..1479000	yjbG	Oligopeptidase	yjbG,15790868,COG1164
VNG2002H								15790869	VNG2002H	cellular macromolecule metabolism, cellular metabolism, cellular physiological process, cellular process, cellular protein metabolism, macromolecule metabolism, metabolism, physiological process, primary metabolism, protein metabolism, proteolysis,	catalytic activity, hydrolase activity, peptidase activity,			PF02225:PA, PF04389:Peptidase_M28,	IPR003137:Protease-associated PA, IPR007484:Peptidase M28,					General function prediction only,		COG2234: Iap; Predicted aminopeptidases,		complete proteome,	Chromosome	1480897..1482222	VNG2002H	pfam02225 (e=10E-12)protease A domain, pfam04389 (3.7E-69), metalloproteases. COG2234 (predicted aminopeptidases), PET score=22.	VNG2002H,15790869,COG2234
VNG2014H								15790877	VNG2014H															complete proteome,	Chromosome	1488341..1488090	VNG2014H		VNG2014H,15790877
VNG2034H								15790891	VNG2034H	carbohydrate transport, cellular physiological process, cellular process, establishment of localization, localization, phosphoenolpyruvate-dependent sugar phosphotransferase system, physiological process, transport,	carbohydrate transporter activity, carrier activity, electrochemical potential-driven transporter activity, porter activity, sugar porter activity, sugar transporter activity, transporter activity,				IPR003188:Phosphotransferase system, lactose/cellobiose-specific IIA subunit,				cell, membrane,				SF030575:Not Yet Assigned,	complete proteome,	Chromosome	1501619..1500795	VNG2034H		VNG2034H,15790891
VNG2078G							Probable acetyltransferase	15790923	PROBABLE ACETYLTRANSFERASE		N-acetyltransferase activity, N-acyltransferase activity, acetyltransferase activity, acyltransferase activity, catalytic activity, transferase activity, transferase activity, transferring acyl groups, transferase activity, transferring groups other than amino-acyl groups,	hat2	Probable acetyltransferase, probable acetyltransferase [imported],	PF00583:Acetyltransf_1,	IPR000182:GCN5-related N-acetyltransferase,								SF000420:ribosomal protein serine N-acetyltransferase,	complete proteome, transferase,	Chromosome	1528024..1527488	hat2	Probable acetyltransferase	hat2,15790923,COG1670
VNG2079G							Mismatch repair protein	15790922	MISMATCH REPAIR PROTEIN			mutT	Mismatch repair protein, mismatch repair protein [imported],	PF00293:NUDIX,	IPR000086:NUDIX hydrolase,		PS00893:NUDIX,						SF030578:Not Yet Assigned,	complete proteome,	Chromosome	1527386..1527060	mutT	Mismatch repair protein	mutT,15790922,COG0494
VNG2087G	hisH2	Histidine metabolism	imidazoleglycerol-phosphate synthase	2.4.2.-	HIS5_HALSA	hisH	Imidazole glycerol phosphate synthase subunit hisH (EC 2.4.2.-) (IGP synthase glutamine amidotransferase subunit) (IGP synthase subunit hisH) (ImGP synthase subunit hisH) (IGPS subunit hisH)	15790930	IMIDAZOLEGLYCEROL-PHOSPHATE SYNTHASE [IMPORTED]			hisH2	imidazoleglycerol-phosphate synthase [imported],	PF00117:GATase,		HAL00340:HISTIDINE METABOLISM,				Nucleotide transport and metabolism,		COG0047: PurL; Phosphoribosylformylglycinamidine (FGAM) synthase, glutamine amidotransferase domain,	SF000495:imidazole glycerol phosphate synthase, glutamine amidotransferase HisH subunit,		Chromosome	1532987..1533841	hisH2	Imidazole glycerol phosphate synthase subunit hisH	hisH2,15790930,COG0118
VNG2109H								15790947	VNG2109H															complete proteome,	Chromosome	1549941..1549720	VNG2109H		VNG2109H,15790947
VNG2115H								15790951	VNG2115H	cell homeostasis, cell redox homeostasis, cellular metabolism, cellular physiological process, cellular process, electron transport, establishment of localization, generation of precursor metabolites and energy, homeostasis, localization, metabolism, physiological process, transport,	electron transporter activity, transporter activity,			PF00462:Glutaredoxin,	IPR002109:Glutaredoxin, IPR011767:Glutaredoxin active site, IPR012335:Thioredoxin fold, IPR012336:Thioredoxin-like fold,		PS00195:GLUTAREDOXIN,							complete proteome,	Chromosome	1553809..1553564	VNG2115H	glutaredoxin	VNG2115H,15790951,COG0695
VNG2123G							Na+/H+ antiporter {UniProtKB/TrEMBL:Q9HNF7}	15790959	NA+/H+ ANTIPORTER	cation transport, cellular physiological process, cellular process, establishment of localization, homeostasis, ion homeostasis, ion transport, localization, metal ion transport, monovalent inorganic cation transport, physiological process, regulation of pH, sodium ion transport, transport,	antiporter activity, carrier activity, cation transporter activity, cation:cation antiporter activity, electrochemical potential-driven transporter activity, hydrogen ion transporter activity, ion transporter activity, monovalent cation:proton antiporter activity, monovalent inorganic cation transporter activity, porter activity, sodium:hydrogen antiporter activity, transporter activity,	nhaC2	Na+/H+ antiporter, Na+/H+ antiporter [imported],	PF03553:Na_H_antiporter,	IPR004770:Na+/H+ antiporter NhaC,				cell, integral to membrane, intrinsic to membrane, membrane,				SF006226:Na(+)/H(+) antiporter, NhaC type,	complete proteome,	Chromosome	1560066..1561541	nhaC2	Na+/H+ antiporter	nhaC2,15790959,COG1757
VNG2130G							Cell division inhibitor	15790965	CELL DIVISION INHIBITOR	biosynthesis, cell division, cellular biosynthesis, cellular metabolism, cellular physiological process, cellular process, cobalamin biosynthesis, cobalamin metabolism, cofactor biosynthesis, cofactor metabolism, heterocycle metabolism, metabolism, physiological process, porphyrin biosynthesis, porphyrin metabolism, vitamin biosynthesis, vitamin metabolism, water-soluble vitamin biosynthesis, wat…	catalytic activity, cobyrinic acid a,c-diamide synthase activity, glutaminase activity, hydrolase activity, hydrolase activity, acting on carbon-nitrogen (but not peptide) bonds, hydrolase activity, acting on carbon-nitrogen (but not peptide) bonds, in linear amides,	minD2	Cell division inhibitor, cell division inhibitor [imported],	PF00142:Fer4_NifH, PF00991:PF00991, PF01656:CbiA,	IPR002586:Cobyrinic acid a,c-diamide synthase,					Cell division and chromosome partitioning,		COG0455: COG0455; ATPases involved in chromosome partitioning,		cell division, complete proteome,	Chromosome	1567018..1566101	minD2	Cell division inhibitor	minD2,15790965,COG0455
VNG2156C								15790989	VNG2156C											Posttranslational modification, protein turnover, chaperones,		COG4745: COG4745; Predicted membrane-bound mannosyltransferase,	SF030218:Not Yet Assigned,	complete proteome,	Chromosome	1591382..1589811	VNG2156C		VNG2156C,15790989,COG4745
VNG2159G							Mannose-1-phosphate guanylyltransferase	16554511	MANNOSE-1-PHOSPHATE GUANYLYLTRANSFERASE	biopolymer metabolism, biosynthesis, carbohydrate metabolism, macromolecule metabolism, metabolism, physiological process, polysaccharide metabolism, primary metabolism,	catalytic activity, mannose-1-phosphate guanylyltransferase (GDP) activity, mannose-phosphate guanylyltransferase activity, nucleotidyltransferase activity, transferase activity, transferase activity, transferring phosphorus-containing groups,	manC	Mannose-1-phosphate guanylyltransferase, mannose-1-phosphate guanylyltransferase [imported],	PF00483:NTP_transferase, PF01050:MannoseP_isomer,	IPR001538:Mannose-6-phosphate isomerase, type II, IPR005835:Nucleotidyl transferase,	HAL00051:FRUCTOSE AND MANNOSE METABOLISM,				Cell envelope biogenesis, outer membrane,		COG0836: {ManC}; Mannose-1-phosphate guanylyltransferase,		complete proteome, nucleotidyltransferase, transferase,	Chromosome	1593633..1592950	manC	Mannose-1-phosphate guanylyltransferase	manC	VNG2159Gm
VNG2179H								15791010	VNG2179H											Function unknown,		COG3430: COG3430; Uncharacterized protein conserved in archaea,	SF030587:uncharacterized conserved protein,	complete proteome,	Chromosome	1611475..1611984	VNG2179H		VNG2179H,15791010,COG3430
VNG2184G	tfbA	Basal transcription factors	transcription initiation factor IIB		TF2B1_HALSA	tfbA	Transcription initiation factor IIB 1 (TFIIB 1)	15791015	TFIIB 1			tfbA	TFIIB 1, Transcription initiation factor IIB 1, Transcription initiation factor IIB 1 (TFIIB 1), transcription initiation factor IIB [imported],	PF00382:TFIIB, PF08271:TFIIB_Zn_Ribbon,	IPR000812:Transcription factor TFIIB related, IPR006670:Cyclin, IPR013137:Zinc finger, TFIIB-type, IPR013150:Transcription factor TFIIB, cyclin-related,	HAL03022:BASAL TRANSCRIPTION FACTORS,	PS00782:TFIIB, PS51134:PS51134,	metal ion-binding site:Zinc, repeat:1, repeat:2, zinc finger region:TFIIB-type,					SF003050:transcription initiation factor IIB,	complete proteome, metal-binding, transcription, transcription initiation, transcription regulation, zinc, zinc-finger,	Chromosome	1618510..1617647	tfbA	Transcription initiation factor IIB 1 (TFIIB 1)	tfbA,15791015,COG1405
VNG2185H								15791016	VNG2185H														SF030589:Not Yet Assigned,	complete proteome,	Chromosome	1618682..1619212	VNG2185H		VNG2185H,15791016
VNG2196G							Halocyanin-like {UniProtKB/TrEMBL:Q9HN93}	15791024	HALOCYANIN-LIKE	cellular metabolism, cellular physiological process, cellular process, electron transport, establishment of localization, generation of precursor metabolites and energy, localization, metabolism, physiological process, transport,	binding, cation binding, copper ion binding, electron transporter activity, ion binding, metal ion binding, transition metal ion binding, transporter activity,	hcpB	Halocyanin-like, halocyanin precursor-like [imported],	PF00127:Copper-bind,	IPR000923:Blue (type 1) copper domain, IPR002386:Amicyanin, IPR006311:Twin-arginine translocation pathway signal, IPR011572:Blue (type 1) copper subtype,		PS00196:COPPER_BLUE,							complete proteome,	Chromosome	1627957..1627091	hcpB	Halocyanin precursor-like	hcpB,15791024,COG3794
VNG2197H								15791025	VNG2197H															complete proteome,	Chromosome	1628164..1628355	VNG2197H		VNG2197H,15791025
VNG2199H								15791026	VNG2199H						IPR006311:Twin-arginine translocation pathway signal,					Function unknown,		COG2836: COG2836; Uncharacterized conserved protein,		complete proteome,	Chromosome	1628491..1629180	VNG2199H		VNG2199H,15791026,COG2836
VNG2214G							DNA damage-inducible protein	15791038	DNA DAMAGE-INDUCIBLE PROTEIN	cellular physiological process, cellular process, drug transport, establishment of localization, localization, multidrug transport, physiological process, response to abiotic stimulus, response to chemical stimulus, response to drug, response to stimulus, transport,	antiporter activity, carrier activity, drug transporter activity, electrochemical potential-driven transporter activity, porter activity, transporter activity,	dinF	DNA damage-inducible protein, DNA damage-inducible protein [imported],	PF01554:MatE,	IPR002528:Multi antimicrobial extrusion protein MatE,				cell, membrane,	Defense mechanisms,		COG0534: NorM; Na+-driven multidrug efflux pump,		complete proteome,	Chromosome	1645003..1643594		multidrug efflux pump, Strong hits: PF1544 MatE domain containing protein. Also strong hits to COG0534 (Multidrug efflux pump) MatE (Multiple Antimicrobial Exclusion) domains mediate resistance to many antimicrobial agents and typically function as drug/sodium antiporters.	,15791038,COG0534
VNG2246H								15791063	VNG2246H															complete proteome,	Chromosome	1671383..1671772	VNG2246H		VNG2246H,15791063
VNG2286G	mamA	C5-Branched dibasic acid metabolism	methylaspartate mutase	5.4.99.1	MAMA_HALSA	mamA	Methylaspartate mutase S chain (EC 5.4.99.1) (Glutamate mutase sigma subunit)	15791096	GLUTAMATE MUTASE SIGMA SUBUNIT			mamA	Glutamate mutase sigma subunit, Methylaspartate mutase S chain, Methylaspartate mutase S chain (EC 5.4.99.1) (Glutamate mutase sigma subunit), methylaspartate mutase [imported],	PF02310:B12-binding,	IPR006158:Cobalamin vitamin B12-binding, IPR006394:Methylaspartate mutase S subunit,	HAL00660:C5-BRANCHED DIBASIC ACID METABOLISM,		domain:B12-binding, metal ion-binding site:Cobalt (cobalamin axial ligand),					SF001496:Clostridium methylaspartate mutase small chain,	Cobalamin, Metal-binding, cobalt, complete proteome, isomerase, vitamin b12,	Chromosome	1703613..1704062	mamA	vitamin B12 (cobalamin) binding domain-containing protein.	mamA,15791096,COG2185
VNG2298H								15791107	VNG2298H															complete proteome,	Chromosome	1714152..1713499	VNG2298H		VNG2298H,15791107
VNG2335H								15791137	VNG2335H															complete proteome,	Chromosome	1744977..1745762	VNG2335H		VNG2335H,15791137
VNG2385H								15791175	VNG2385H															complete proteome,	Chromosome	1789808..1789984	VNG2385H		VNG2385H,15791175
VNG2387H								15791177	VNG2387H														SF030604:Not Yet Assigned,	complete proteome,	Chromosome	1790325..1791011	VNG2387H		VNG2387H,15791177
VNG2412H								15791195	VNG2412H															complete proteome,	Chromosome	1809071..1808793	VNG2412H		VNG2412H,15791195
VNG2413H								15791196	VNG2413H					PF04173:DoxD, PF07681:DoxX,	IPR011637:DoxX,									complete proteome,	Chromosome	1809604..1809086	VNG2413H		VNG2413H,15791196,COG2259
VNG2420G	metA	Methionine metabolism; Sulfur metabolism	homoserine O-acetyltransferase	2.3.1.31	METX_HALSA	metX	Probable homoserine O-acetyltransferase (EC 2.3.1.31) (Homoserine O- trans-acetylase) (Homoserine transacetylase) (HTA)	15791203	HOMOSERINE TRANSACETYLASE			metA, metX	HTA, Homoserine O-trans-acetylase, Homoserine transacetylase, Probable homoserine O-acetyltransferase, Probable homoserine O-acetyltransferase (EC 2.3.1.31) (Homoserine O- trans-acetylase) (Homoserine transacetylase) (HTA), homoserine O-acetyltransferase [imported],	PF00561:Abhydrolase_1,	IPR000073:Alpha/beta hydrolase fold-1, IPR006296:Homoserine O-acetyltransferase, IPR008220:Homoserine acetyltransferase,	HAL00271:METHIONINE METABOLISM, HAL00920:SULFUR METABOLISM,				Amino acid transport and metabolism,		COG2021: MET2; Homoserine acetyltransferase,	SF000443:homoserine acetyltransferase,	acyltransferase, amino-acid biosynthesis, complete proteome, methionine biosynthesis, transferase,	Chromosome	1815268..1816473	metA	Probable homoserine O-acetyltransferase	metA,15791203,COG2021
VNG2421G	hal	Methionine metabolism; Cysteine metabolism	O-acetylhomoserine (thiol)-lyase	2.5.1.49			O-acetyl homoserine {UniProtKB/TrEMBL:Q9HMR3}	15791204	O-ACETYL HOMOSERINE	amine metabolism, amino acid and derivative metabolism, amino acid metabolism, carboxylic acid metabolism, cellular metabolism, cellular physiological process, cellular process, metabolism, nitrogen compound metabolism, organic acid metabolism, physiological process, primary metabolism,	catalytic activity, transferase activity, transferase activity, transferring alkyl or aryl (other than methyl) groups,	hal	O-acetyl homoserine, O-acetyl homoserine [imported],	PF01053:Cys_Met_Meta_PP,	IPR000277:Cys/Met metabolism pyridoxal-phosphate-dependent enzymes, IPR006235:O-acetylhomoserine/O-acetylserine sulfhydrylase,	HAL00271:METHIONINE METABOLISM, HAL00272:CYSTEINE METABOLISM,							SF001434:cystathionine gamma-synthase,	complete proteome,	Chromosome	1816543..1817838	hal	O-acetyl homoserine	hal,15791204,COG2873
VNG2437G	argG	Arginine and proline metabolism; Alanine and aspartate metabolism; Urea cycle and metabolism of amino groups	argininosuccinate synthetase	6.3.4.5		argG	Argininosuccinate synthase (EC 6.3.4.5) (Citrulline--aspartate ligase)	15791215	CITRULLINE--ASPARTATE LIGASE			argG	Argininosuccinate synthase, Argininosuccinate synthase (EC 6.3.4.5) (Citrulline--aspartate ligase), Citrulline--aspartate ligase, argininosuccinate synthetase [imported],	PF00764:Arginosuc_synth,	IPR001518:Argininosuccinate synthase,	HAL00220:UREA CYCLE AND METABOLISM OF AMINO GROUPS, HAL00252:ALANINE AND ASPARTATE METABOLISM, HAL00330:ARGININE AND PROLINE METABOLISM,	PS00564:ARGININOSUCCIN_SYN_1, PS00565:ARGININOSUCCIN_SYN_2,						SF001579:argininosuccinate synthase,	amino-acid biosynthesis, arginine biosynthesis, atp-binding, complete proteome, ligase, nucleotide-binding,	Chromosome	1830268..1829078	argG	Argininosuccinate synthetase	argG,15791215,COG0137
VNG2447G	lta	Tyrosine metabolism; Benzoate degradation via hydroxylation; Fluorene degradation	l-allo-threonine aldolase	4.1.2.-			L-allo-threonine aldolase	15791224	L-ALLO-THREONINE ALDOLASE	amine metabolism, amino acid and derivative metabolism, amino acid metabolism, carboxylic acid metabolism, cellular metabolism, cellular physiological process, cellular process, metabolism, nitrogen compound metabolism, organic acid metabolism, physiological process, primary metabolism,	catalytic activity, lyase activity,	lta	L-allo-threonine aldolase, l-allo-threonine aldolase [imported],	PF01212:Beta_elim_lyase,	IPR001597:Aromatic amino acid beta-eliminating lyase/threonine aldolase,	HAL00051:FRUCTOSE AND MANNOSE METABOLISM, HAL00350:TYROSINE METABOLISM, HAL00362:BENZOATE DEGRADATION VIA HYDROXYLATION, HAL00628:FLUORENE DEGRADATION,				Amino acid transport and metabolism,		COG2008: GLY1; Threonine aldolase,		complete proteome,	Chromosome	1837097..1836024	lta	L-allo-threonine aldolase	lta,15791224,COG2008
VNG2458C								15791231	VNG2458C	cation transport, cellular physiological process, cellular process, establishment of localization, ion transport, localization, physiological process, transport,	cation transporter activity, ion transporter activity, transporter activity,			PF01769:MgtE,	IPR006667:MgtE integral membrane region,					Inorganic ion transport and metabolism,		COG1824: COG1824; Permease, similar to cation transporters,		complete proteome,	Chromosome	1841904..1841332	VNG2458C	putative divalent cation transporter	VNG2458C,15791231,COG1824
VNG2466C																									Chromosome	1845475..1846278	VNG2466C	protein of unknown function	VNG2466C
VNG2480H								16554519	VNG2480H				hypothetical protein VNG2480Hm,							Inorganic ion transport and metabolism,		COG0704: PhoU; Phosphate uptake regulator,	SF030608:Not Yet Assigned,	complete proteome,	Chromosome	1856131..1855514	VNG2480H	Uncharacterized conserved protein	VNG2480H	VNG2480Hm
VNG2484G	pstC1	ABC transporters - General	phosphate transport system permease protein				Phosphate transporter permease	15791251	PHOSPHATE TRANSPORTER PERMEASE	anion transport, cellular physiological process, cellular process, establishment of localization, inorganic anion transport, ion transport, localization, phosphate transport, physiological process, transport,	anion transporter activity, carrier activity, electrochemical potential-driven transporter activity, inorganic anion transporter activity, ion transporter activity, phosphate transporter activity, porter activity, transporter activity,	pstC1	Phosphate transporter permease, phosphate transporter permease [imported],	PF00528:BPD_transp_1,	IPR000515:Binding-protein-dependent transport systems inner membrane component, IPR011864:Phosphate ABC transporter, permease protein PstC,	HAL02010:ABC TRANSPORTERS - GENERAL,	PS50928:PS50928,		cell, integral to membrane, intrinsic to membrane, membrane,	Inorganic ion transport and metabolism,		COG0573: PstC; ABC-type phosphate transport system, permease component, COG4149: ModC; ABC-type molybdate transport system, permease component,		complete proteome, transmembrane, transport,	Chromosome	1860467..1859352	pstC1	Phosphate transporter permease	pstC1,15791251,COG0573
VNG2638G							Geranylgeranyl hydrogenase	15791367	GERANYLGERANYL HYDROGENASE	cellular metabolism, cellular physiological process, cellular process, electron transport, establishment of localization, generation of precursor metabolites and energy, localization, metabolism, physiological process, transport,	catalytic activity, oxidoreductase activity,	bchP	Geranylgeranyl hydrogenase, geranylgeranyl hydrogenase [imported],	PF01266:DAO, PF01360:PF01360, PF07992:Pyr_redox_2,	IPR003042:Aromatic-ring hydroxylase, IPR011777:Geranylgeranyl reductase, plantal and prokaryotic, IPR013027:FAD-dependent pyridine nucleotide-disulphide oxidoreductase,									complete proteome, fad, flavoprotein, oxidoreductase,	Chromosome	1975213..1976295	bchP	putative flavoprotein	bchP,15791367,COG0644
VNG2678H								15791397	VNG2678H														SF030621:Not Yet Assigned,	complete proteome,	Chromosome	2011541..2009709	VNG2678H		VNG2678H,15791397
VNG5066G								10803594	SODIUM-DEPENDENT PHOSPHATE TRANSPORTER	anion transport, cellular physiological process, cellular process, establishment of localization, inorganic anion transport, ion transport, localization, phosphate transport, physiological process, transport,	anion transporter activity, carrier activity, electrochemical potential-driven transporter activity, inorganic anion transporter activity, ion transporter activity, phosphate transporter activity, porter activity, transporter activity,	phoT1_1, phoT1_2	Hypothetical protein, Hypothetical protein (Sodium-dependent phosphate transporter), Sodium-dependent phosphate transporter, sodium-dependent phosphate transport protein homolog H0556,	PF01384:PHO4,	IPR001204:Phosphate transporter,				cell, membrane,					complete proteome, plasmid,	pNRC100	48044..49219	phoT1	Inorganic phosphate transport protein	phoT1,VNG7047	VNG5231G,VNG6064G,VNG6462G
VNG5069C								10803596	VNG6066C				Hypothetical protein, Hypothetical protein (Vng6460c) (Vng6066c), conserved hypothetical protein H0571,	PF00581:Rhodanese, PF00753:Lactamase_B,	IPR001279:Beta-lactamase-like, IPR001763:Rhodanese-like,		PS50206:PS50206,				SM00450:RHOD,		SF005457:glyoxalase,	complete proteome, plasmid,	pNRC100	50060..51169	VNG5069C		VNG5069C,VNG7049	VNG5228C,VNG6066C,VNG6460C
VNG5108H								10803625	VNG6105H				Hypothetical protein, Hypothetical protein (Vng6105h), hypothetical protein H0878 [imported],											complete proteome, plasmid,	pNRC100	79339..79070	VNG5108H		VNG5108H,H0878,VNG7078	VNG6105H
VNG5120H																									pNRC100	86612..86487	VNG5120H		VNG5120H	VNG6117H
VNG5136G							RepI {UniProtKB/TrEMBL:O51999}	10803642	REPLICATION PROTEIN			repI	RepI, RepI (Replication protein), Replication protein, plasmid replication protein repI [similarity],										SF009369:Halobacterium plasmid pNRC100 replication protein repH,	complete proteome, plasmid, plasmid replication,	pNRC100	97984..101370	repI	replication protein	repI,VNG7095	VNG6132G
VNG5141G								10803646	ATP-DEPENDENT RNA HELICASE		ATP binding, ATP-dependent helicase activity, ATPase activity, ATPase activity, coupled, DNA binding, adenyl nucleotide binding, binding, catalytic activity, helicase activity, hydrolase activity, hydrolase activity, acting on acid anhydrides, hydrolase activity, acting on acid anhydrides, in phosphorus-containing anhydrides, nucleic acid binding, nucleoside-triphosphatase activity, nucleotide bi…	hepA	ATP-dependent RNA helicase, Hypothetical protein, Hypothetical protein (ATP-dependent RNA helicase), probable ATP-dependent helicase H1186,	PF00176:SNF2_N, PF00271:Helicase_C, PF04851:ResIII,	IPR000330:SNF2-related, IPR001410:DEAD/DEAH box helicase, IPR001650:Helicase, C-terminal, IPR002017:Spectrin repeat, IPR011545:DEAD/DEAH box helicase, N-terminal,						SM00487:DEXDc, SM00490:HELICc,			ATP, atp-binding, complete proteome, helicase, hydrolase, plasmid,	pNRC100	109051..111990	hepA	ATP-dependent RNA helicase	hepA,VNG7099	VNG6139G
VNG5152H								10803655	HYPOTHETICAL PROTEIN				Hypothetical protein, hypothetical protein H1313 [imported],										SF022136:Not Yet Assigned,	complete proteome, plasmid,	pNRC100	124238..124582	VNG5152H		VNG5152H,H1313,VNG7108
VNG5175H																									pNRC100	135712..135596	VNG5175H		VNG5175H
VNG5177C								10803668	HYPOTHETICAL PROTEIN		S-adenosylmethionine-dependent methyltransferase activity, catalytic activity, methyltransferase activity, transferase activity, transferase activity, transferring one-carbon groups,		Hypothetical protein, conserved hypothetical protein H1434,	PF01209:Ubie_methyltran, PF08241:Methyltransf_11,	IPR000051:SAM (and some other nucleotide) binding motif, IPR001601:Generic methyltransferase, IPR013216:Methyltransferase type 11,								SF026824:Not Yet Assigned,	Methyltransferase, complete proteome, plasmid,	pNRC100	136707..135862	arsM		VNG5177C,H1434,VNG7121
VNG5180G						arsA2	Putative arsenical pump-driving ATPase (EC 3.6.3.16) (Arsenite- translocating ATPase) (Arsenical resistance ATPase) (Arsenite- transporting ATPase)	10803670	ARSENITE-TRANSPORTING ATPASE			arsA, arsA2	Arsenical resistance ATPase, Arsenite-translocating ATPase, Arsenite-transporting ATPase, Putative arsenical pump-driving ATPase, Putative arsenical pump-driving ATPase (EC 3.6.3.16) (Arsenite- translocating ATPase) (Arsenical resistance ATPase) (Arsenite- transporting ATPase), probable arsenical pump-driving ATPase (EC 3.6.1.-) H1450,	PF02374:ArsA_ATPase,	IPR003348:Anion-transporting ATPase,			nucleotide phosphate-binding region:ATP,		Cell division and chromosome partitioning,		COG1192: Soj; ATPases involved in chromosome partitioning,	SF001327:Escherichia coli plasmid R773 arsenical pump-driving ATPase,	ATP, P-loop, arsenical resistance, atp-binding, complete proteome, hydrolase, nucleotide-binding, plasmid, toxic oxyanion resistance,	pNRC100	139724..137790	arsA2		arsA2,VNG7123
VNG5185H								10803674	HYPOTHETICAL PROTEIN				Hypothetical protein, hypothetical protein H1484 [imported],										SF022139:Not Yet Assigned,	complete proteome, plasmid,	pNRC100	141871..142311	VNG5185H		VNG5185H,H1484,VNG7127
VNG6133H								16120085	VNG6133H															complete proteome, plasmid,	pNRC200	102864..103040	VNG6133H		VNG6133H,16120085
VNG6143H								16120093	VNG6143H															complete proteome, plasmid,	pNRC200	118026..114208	VNG6143H		VNG6143H,16120093,COG0433
VNG6144G							Transfer complex protein	16120094	TRANSFER COMPLEX PROTEIN			trsE	Transfer complex protein,							Intracellular trafficking and secretion,		COG3451: VirB4; Type IV secretory pathway, VirB4 components,		complete proteome, plasmid,	pNRC200	120253..118019	trsE	putative conjugation/plasmid transfer protein.	trsE,16120094,COG3451
VNG6145H								16120095	VNG6145H															complete proteome, plasmid,	pNRC200	121358..120237	VNG6145H		VNG6145H,16120095
VNG6149H								16120099	VNG6149H															complete proteome, plasmid,	pNRC200	127824..125296	VNG6149H		VNG6149H,16120099
VNG6152H								16120101	VNG6152H															complete proteome, plasmid,	pNRC200	130295..130819	VNG6152H		VNG6152H,16120101
VNG6157H								16120105	VNG6157H	cellular metabolism, cellular physiological process, cellular process, electron transport, establishment of localization, generation of precursor metabolites and energy, localization, metabolism, physiological process, transport,	binding, heme binding, tetrapyrrole binding,				IPR012282:Cytochrome c region,									complete proteome, plasmid,	pNRC200	135987..135571	VNG6157H		VNG6157H,16120105
VNG6162H								16120110	VNG6162H						IPR006311:Twin-arginine translocation pathway signal,									complete proteome, plasmid,	pNRC200	139074..138328	VNG6162H		VNG6162H,16120110
VNG6164G						cdc6-6	Cell division control protein 6 homolog 6 (CDC6 homolog 6)	16120112	ORC / CELL DIVISION CONTROL PROTEIN 6	DNA metabolism, DNA replication, biopolymer metabolism, cell division, cellular metabolism, cellular physiological process, cellular process, macromolecule metabolism, metabolism, nucleobase, nucleoside, nucleotide and nucleic acid metabolism, physiological process, primary metabolism,	ATP binding, adenyl nucleotide binding, binding, catalytic activity, hydrolase activity, hydrolase activity, acting on acid anhydrides, hydrolase activity, acting on acid anhydrides, in phosphorus-containing anhydrides, nucleoside-triphosphatase activity, nucleotide binding, purine nucleotide binding, pyrophosphatase activity,	orc2	Orc / cell division control protein 6,		IPR003593:AAA ATPase,					Transcription / Signal transduction mechanisms,	SM00382:AAA,	COG3829: RocR; Transcriptional regulator containing PAS, AAA-type ATPase, and DNA-binding domains,		Membrane, Transport, atp-binding, cell division, complete proteome, dna replication, nucleotide-binding, plasmid,	pNRC200	140644..139850	orc2	Orc / cell division control protein 6	orc2,16120112,COG1474
VNG6170H								16120116	VNG6170H															complete proteome, plasmid,	pNRC200	143415..143029	VNG6170H		VNG6170H,16120116
VNG6175G							TRK potassium uptake system protein	16120119	TRK POTASSIUM UPTAKE SYSTEM PROTEIN	cation transport, cellular physiological process, cellular process, establishment of localization, ion transport, localization, metal ion transport, monovalent inorganic cation transport, physiological process, potassium ion transport, transport,	cation transporter activity, ion transporter activity, transporter activity,	trkA2	TRK potassium uptake system protein,	PF02080:TrkA_C, PF02254:TrkA_N,	IPR003148:TrkA-N, IPR006036:TrkA potassium uptake protein, IPR006037:TrkA-C,					Inorganic ion transport and metabolism,		COG0569: TrkA; K+ transport systems, NAD-binding component,		complete proteome, plasmid,	pNRC200	147136..146432	trkA2	TRK potassium uptake system protein	trkA2,16120119,COG0569
VNG6176G	kdpA	Two-component system - General	potassium-transporting ATPase A chain	3.6.3.12	ATKA_HALSA	kdpA	Potassium-transporting ATPase A chain (EC 3.6.3.12) (Potassium- translocating ATPase A chain) (ATP phosphohydrolase [potassium- transporting] A chain) (Potassium-binding and translocating subunit A)	16120120	ATP PHOSPHOHYDROLASE [POTASSIUM-TRANSPORTING] A CHAIN			kdpA	ATP phosphohydrolase [potassium-transporting] A chain, Potassium-binding and translocating subunit A, Potassium-translocating ATPase A chain, Potassium-transporting ATPase A chain, Potassium-transporting ATPase A chain (EC 3.6.3.12) (Potassium- translocating ATPase A chain) (ATP phosphohydrolase [potassium- transporting] A chain) (Potassium binding and translocating subunit A),	PF03814:KdpA,	IPR004623:K+ transporting ATPase, A subunit,	HAL02020:TWO-COMPONENT SYSTEM - GENERAL,		transmembrane region,					SF001294:H(+)/K(+)-transporting ATPase subunit A,	complete proteome, hydrolase, ion transport, membrane, plasmid, potassium, potassium transport, transmembrane, transport,	pNRC200	147474..149222	kdpA	Potassium-transporting ATPase A chain	kdpA,16120120,COG2060
VNG6177G	kdpB	Two-component system - General	potassium-transporting ATPase B chain	3.6.3.12	ATKB_HALSA	kdpB	Potassium-transporting ATPase B chain (EC 3.6.3.12) (Potassium- translocating ATPase B chain) (ATP phosphohydrolase [potassium- transporting] B chain) (Potassium-binding and translocating subunit B)	16120121	POTASSIUM-BINDING AND TRANSLOCATING SUBUNIT B			kdpB	ATP phosphohydrolase [potassium-transporting] B chain, Potassium-binding and translocating subunit B, Potassium-translocating ATPase B chain, Potassium-transporting ATPase B chain, Potassium-transporting ATPase B chain (EC 3.6.3.12) (Potassium- translocating ATPase B chain) (ATP phosphohydrolase [potassium- transporting] B chain) (Potassium binding and translocating subunit B),	PF00122:E1-E2_ATPase, PF00702:Hydrolase,	IPR001757:ATPase, P-type, K/Mg/Cd/Cu/Zn/Na/Ca/Na/H-transporter, IPR005834:Haloacid dehalogenase-like hydrolase, IPR006391:Potassium-translocating P-type ATPase, B subunit, IPR008250:E1-E2 ATPase-associated region,	HAL02020:TWO-COMPONENT SYSTEM - GENERAL,	PS00154:ATPASE_E1_E2,	active site:4-aspartylphosphate intermediate, metal ion-binding site:Magnesium, transmembrane region,		Inorganic ion transport and metabolism,		COG2216: KdpB; High-affinity K+ transport system, ATPase chain B,	SF001295:H(+)/K(+)-transporting ATPase chain B,	atp-binding, complete proteome, hydrolase, ion transport, magnesium, membrane, metal-binding, nucleotide-binding, phosphorylation, plasmid, potassium, potassium transport, transmembrane, transport,	pNRC200	149224..151383	kdpB	Potassium-transporting ATPase B chain	kdpB,16120121,COG2216
VNG6178G	kdpC	Two-component system - General	potassium-transporting ATPase C chain	3.6.3.12	ATKC_HALSA	kdpC	Potassium-transporting ATPase C chain (EC 3.6.3.12) (Potassium- translocating ATPase C chain) (ATP phosphohydrolase [potassium- transporting] C chain) (Potassium-binding and translocating subunit C)	16120122	ATP PHOSPHOHYDROLASE [POTASSIUM-TRANSPORTING] C CHAIN			kdpC	ATP phosphohydrolase [potassium-transporting] C chain, Potassium-binding and translocating subunit C, Potassium-translocating ATPase C chain, Potassium-transporting ATPase C chain, Potassium-transporting ATPase C chain (EC 3.6.3.12) (Potassium- translocating ATPase C chain) (ATP phosphohydrolase [potassium- transporting] C chain) (Potassium binding and translocating subunit C),	PF02669:KdpC,	IPR003820:K+ transporting ATPase, KdpC subunit,	HAL02020:TWO-COMPONENT SYSTEM - GENERAL,		transmembrane region,						complete proteome, hydrolase, ion transport, membrane, plasmid, potassium, potassium transport, transmembrane, transport,	pNRC200	151383..152033	kdpC	Potassium-transporting ATPase C chain	kdpC,16120122,COG2156
VNG6179G							Cationic amino acid transporter	16120123	CATIONIC AMINO ACID TRANSPORTER	response to stimulus, response to stress,		cat3	Cationic amino acid transporter,	PF00582:Usp,	IPR006015:Universal stress protein (Usp), IPR006016:UspA,									complete proteome, plasmid,	pNRC200	152033..152851	cat3	Cationic amino acid transporter	cat3,16120123,COG0589
VNG6183C								16120127	VNG6183C		binding, nucleic acid binding,			PF01368:DHH, PF02272:DHHA1,	IPR001667:Phosphoesterase, RecJ-like, IPR003156:Phosphoesterase, DHHA1,									complete proteome, plasmid,	pNRC200	157388..156312	VNG6183C		VNG6183C,16120127,COG0618
VNG6186H								16120130	VNG6186H											DNA replication, recombination, and repair,		COG0417: PolB; DNA polymerase elongation subunit (family B),		complete proteome, plasmid,	pNRC200	158877..159224	VNG6186H		VNG6186H,16120130
VNG6197H								16120139	VNG6197H															complete proteome, plasmid,	pNRC200	163826..163999	VNG6197H		VNG6197H,16120139
VNG6198H								16120140	VNG6198H															complete proteome, plasmid,	pNRC200	164006..164173	VNG6198H		VNG6198H,16120140
VNG6199G							Cell division cycle protein	16120141	CELL DIVISION CYCLE PROTEIN	cell division, cellular physiological process, cellular process, physiological process,	ATP binding, adenyl nucleotide binding, binding, catalytic activity, hydrolase activity, hydrolase activity, acting on acid anhydrides, hydrolase activity, acting on acid anhydrides, in phosphorus-containing anhydrides, nucleoside-triphosphatase activity, nucleotide binding, purine nucleotide binding, pyrophosphatase activity,	cdc48d	Cell division cycle protein,	PF00004:AAA, PF02359:CDC48_N, PF02933:CDC48_2,	IPR003338:AAA ATPase VAT, N-terminal, IPR003593:AAA ATPase, IPR003959:AAA ATPase, central region, IPR003960:AAA-protein subdomain, IPR004201:Cell division protein 48, CDC48, domain 2, IPR005938:AAA ATPase, CDC48,		PS00674:AAA,			Posttranslational modification, protein turnover, chaperones,	SM00382:AAA,	COG0464: SpoVK; ATPases of the AAA+ class,		Repeat, atp-binding, cell division, complete proteome, nucleotide-binding, plasmid,	pNRC200	166403..164190	cdc48d	Cell division cycle protein	cdc48d,16120141,COG0464
VNG6203H								16120143	VNG6203H															complete proteome, plasmid,	pNRC200	167461..166898	VNG6203H		VNG6203H,16120143
VNG6204H								16120144	VNG6204H															complete proteome, plasmid,	pNRC200	167438..167806	VNG6204H		VNG6204H,16120144
VNG6230G						gvpK2	Protein gvpK 2 {UniProtKB/Swiss-Prot:P33963}	16120164	PROTEIN GVPK 2			gvpK, gvpK2	Protein gvpK 2, gas vesicle protein gvpK [imported],	PF05121:GvpK,	IPR007805:Gas vesicle K,								SF016014:Not Yet Assigned,	complete proteome, gas vesicle, plasmid, vacuole,	pNRC200	187505..187146	gvpK2	GvpK protein 2	gvpK2,16120164
VNG6232G						gvpJ2	Gas vesicle protein gvpJ 2	16120165	GAS VESICLE PROTEIN GVPJ 2			gvpJ, gvpJ2	Gas vesicle protein gvpJ 2, gas vesicle protein gvpJ [imported],	PF00741:Gas_vesicle,	IPR000638:Gas vesicle protein GVPa,		PS00234:GAS_VESICLE_A_1, PS00669:GAS_VESICLE_A_2,						SF016450:Not Yet Assigned,	complete proteome, gas vesicle, plasmid, vacuole,	pNRC200	187803..187507	gvpJ2	Gas vesicle protein gvpJ 2	gvpJ2,16120165
VNG6233G						gvpI2	Protein gvpI 2 {UniProtKB/Swiss-Prot:Q9HHT7}	16120166	PROTEIN GVPI 2			gvpI, gvpI2	Protein gvpI 2,											complete proteome, gas vesicle, plasmid, vacuole,	pNRC200	188141..187800	gvpI2	GvpI protein 2	gvpI2,16120166
VNG6235G						gvpH2	Protein gvpH 2 {UniProtKB/Swiss-Prot:Q9HHT6}	16120167	PROTEIN GVPH 2			gvpH, gvpH2	Protein gvpH 2,	PF05455:GvpH,	IPR008633:GvpH,								SF009291:GvpH protein,	complete proteome, gas vesicle, plasmid, vacuole,	pNRC200	188629..188138	gvpH2	GvpH protein 2	gvpH2,16120167
VNG6236G						gvpG2	Protein gvpG 2 {UniProtKB/Swiss-Prot:P3396}	16120168	GVPG PROTEIN, CLUSTER B			gvpG2	GvpG protein, cluster B,												pNRC200	188817..188629	gvpG2	GvpG protein 2	gvpG2,16120168
VNG6241G								16120172	GAS VESICLE STRUCTURAL PROTEIN 2			gvpA, gvpA2	C-VAC, GVP, Gas vesicle structural protein 2, Gas vesicle structural protein 2 (GVP) (C-VAC), gas vesicle protein gvpA [imported],	PF00741:Gas_vesicle,	IPR000638:Gas vesicle protein GVPa,		PS00234:GAS_VESICLE_A_1, PS00669:GAS_VESICLE_A_2,						SF002897:gas-vesicle protein,	complete proteome, gas vesicle, plasmid, vacuole,	pNRC200	191862..192101	gvpA2	Gas vesicle structural protein 2 (GVP) (C-VAC)	gvpA2,16120172
VNG6244G						gvpN2	Gas vesicle protein gvpN 2	16120174	GAS VESICLE PROTEIN GVPN 2			gvpN, gvpN2	Gas vesicle protein gvpN 2,	PF06383:PF06383, PF07728:AAA_5,	IPR003593:AAA ATPase, IPR011704:ATPase associated with various cellular activities, AAA-5,			nucleotide phosphate-binding region:ATP,			SM00382:AAA,			atp-binding, complete proteome, gas vesicle, nucleotide-binding, plasmid, vacuole,	pNRC200	193040..194074	gvpN2	Gas vesicle protein gvpN 2	gvpN2,16120174,COG0714
VNG6258C								16120182	VNG6258C		catalytic activity, hydrolase activity,			PF01979:Amidohydro_1,	IPR006680:Amidohydrolase 1, IPR011550:Amidohydrolase-like,								SF006543:metal-dependent hydrolase (amidohydrolase),	complete proteome, plasmid,	pNRC200	199598..198414	VNG6258C	putative cytosine/adenine deaminase, pfam 1979 (amidohydrolase, which includes adenine deaminases)(e=5.1e-24). PDB hit to cytosine deaminase from E. coli (e=4e-34).	VNG6258C,16120182,COG0402
VNG6265G	ycdH	ABC transporters - General	putative manganese transport system substrate-binding protein				Adhesion protein {UniProtKB/TrEMBL:Q9HHR6}	16120187	ADHESION PROTEIN		binding,	ycdH	Adhesion protein,	PF01297:SBP_bac_9,	IPR006127:Periplasmic solute binding protein,	HAL02010:ABC TRANSPORTERS - GENERAL,			cell, cell envelope, envelope, external encapsulating structure, periplasmic space, periplasmic space (sensu Proteobacteria),					complete proteome, plasmid,	pNRC200	204952..203903	ycdH	Adhesion protein	ycdH,16120187,COG0803
VNG6266H								16120188	VNG6266H						IPR006311:Twin-arginine translocation pathway signal,									complete proteome, plasmid,	pNRC200	205846..205403	VNG6266H		VNG6266H,16120188
VNG6277G	ugpB	ABC transporters - General	sn-glycerol-3-phosphate transport system substrate-binding protein				Glycerol-3-phosphate-binding protein	16120195	GLYCEROL-3-PHOSPHATE-BINDING PROTEIN	cellular physiological process, cellular process, establishment of localization, localization, physiological process, transport,	transporter activity,	ugpB	Glycerol-3-phosphate-binding protein,	PF01547:SBP_bac_1,	IPR006059:Bacterial extracellular solute-binding protein, family 1,	HAL02010:ABC TRANSPORTERS - GENERAL,								complete proteome, plasmid,	pNRC200	213229..214620	ugpB	Glycerol-3-phosphate-binding protein precursor	ugpB,16120195,COG1653
VNG6280G	ugpE	ABC transporters - General	sn-glycerol-3-phosphate transport system permease protein				Sn-glycerol-3-phosphate transport system permease	16120197	SN-GLYCEROL-3-PHOSPHATE TRANSPORT SYSTEM PERMEASE	cellular physiological process, cellular process, establishment of localization, localization, physiological process, transport,	transporter activity,	ugpE	Sn-glycerol-3-phosphate transport system permease,	PF00528:BPD_transp_1,	IPR000515:Binding-protein-dependent transport systems inner membrane component,	HAL02010:ABC TRANSPORTERS - GENERAL,	PS50928:PS50928,		cell, integral to membrane, intrinsic to membrane, membrane,	Carbohydrate transport and metabolism,		COG0395: UgpE; ABC-type sugar transport system, permease component,		complete proteome, plasmid, transmembrane, transport,	pNRC200	215515..216393	ugpE	Sn-glycerol-3-phosphate transport system permease	ugpE,16120197,COG0395
VNG6281G	ugpC	ABC transporters - General	sn-glycerol-3-phosphate transport system ATP-binding protein				Sn-glycerol-3-phosphate transport system	16120198	SN-GLYCEROL-3-PHOSPHATE TRANSPORT SYSTEM ATP-BINDING		ATP binding, ATPase activity, adenyl nucleotide binding, binding, catalytic activity, hydrolase activity, hydrolase activity, acting on acid anhydrides, hydrolase activity, acting on acid anhydrides, in phosphorus-containing anhydrides, nucleoside-triphosphatase activity, nucleotide binding, purine nucleotide binding, pyrophosphatase activity,	ugpC	Sn-glycerol-3-phosphate transport system ATP-binding,	PF00005:ABC_tran, PF03459:TOBE,	IPR003439:ABC transporter related, IPR003593:AAA ATPase, IPR005116:TOBE,	HAL02010:ABC TRANSPORTERS - GENERAL,	PS00211:ABC_TRANSPORTER_1, PS50893:PS50893,			Carbohydrate transport and metabolism,	SM00382:AAA,	COG3839: MalK; ABC-type sugar transport systems, ATPase components,		atp-binding, complete proteome, plasmid,	pNRC200	216399..217538	ugpC	Sn-glycerol-3-phosphate transport system ATP-binding	ugpC,16120198,COG3839
VNG6283H								16120199	VNG6283H															complete proteome, plasmid,	pNRC200	218577..217672	VNG6283H		VNG6283H,16120199
VNG6284H								16120200	VNG6284H															complete proteome, plasmid,	pNRC200	219185..218574	VNG6284H		VNG6284H,16120200
VNG6315G	arcB	Arginine and proline metabolism; Urea cycle and metabolism of amino groups	ornithine carbamoyltransferase	2.1.3.3	OTCC_HALSA	argB	Ornithine carbamoyltransferase, catabolic (EC 2.1.3.3) (OTCase)	16120223	OTCASE		catalytic activity, ornithine carbamoyltransferase activity, transferase activity, transferase activity, transferring one-carbon groups,	arcB, argB	OTCase, Ornithine carbamoyltransferase, catabolic, Ornithine carbamoyltransferase, catabolic (EC 2.1.3.3) (OTCase), ornithine carbamoyltransferase (EC 2.1.3.3) [validated],	PF00185:OTCace, PF02729:OTCace_N,	IPR002292:Ornithine carbamoyltransferase, IPR006130:Aspartate/ornithine carbamoyltransferase, IPR006131:Aspartate/ornithine carbamoyltransferase, Asp/Orn-binding region, IPR006132:Aspartate/ornithine carbamoyltransferase, carbamoyl-P binding domain,	HAL00220:UREA CYCLE AND METABOLISM OF AMINO GROUPS, HAL00330:ARGININE AND PROLINE METABOLISM,	PS00097:CARBAMOYLTRANSFERASE,	binding site:Carbamoylphosphate, site:Important for structural integrity,					SF000416:ornithine/aspartate carbamoyltransferase, SF500170:ornithine carbamoyltransferase,	arginine metabolism, complete proteome, direct protein sequencing, plasmid, transferase,	pNRC200	245708..244821	arcB	Ornithine carbamoyltransferase	arcB,16120223,COG0078
VNG6316G	arcC	Arginine and proline metabolism; Purine metabolism; Glutamate metabolism; Nitrogen metabolism	carbamate kinase	2.7.2.2	ARCC_HALSA	arcC	Carbamate kinase {UniProtKB/Swiss-Prot:Q48295}	16120224	CARBAMATE KINASE		carbamate kinase activity, catalytic activity, kinase activity, phosphotransferase activity, carboxyl group as acceptor, transferase activity, transferase activity, transferring phosphorus-containing groups,	arcC	Carbamate kinase, Carbamate kinase (EC 2.7.2.2), carbamate kinase (EC 2.7.2.2) [imported],	PF00696:AA_kinase,	IPR001048:Aspartate/glutamate/uridylate kinase, IPR003964:Bacterial carbamate kinase,	HAL00230:PURINE METABOLISM, HAL00251:GLUTAMATE METABOLISM, HAL00330:ARGININE AND PROLINE METABOLISM, HAL00910:NITROGEN METABOLISM,				Amino acid transport and metabolism,		COG0549: ArcC; Carbamate kinase,	SF000723:carbamate kinase,	arginine metabolism, complete proteome, kinase, phosphotransferase, plasmid, transferase,	pNRC200	246688..245765	arcC	carbamate kinase	arcC,16120224,COG0549
VNG6322H								16120230	VNG6322H															complete proteome, plasmid,	pNRC200	254730..254500	VNG6322H		VNG6322H,16120230
VNG6334H								16120239	VNG6334H															complete proteome, plasmid,	pNRC200	267441..267878	VNG6334H		VNG6334H,16120239
VNG6339H								16120242	VNG6339H															complete proteome, plasmid,	pNRC200	269921..270106	VNG6339H		VNG6339H,16120242
VNG6343H								16120245	VNG6343H															complete proteome, plasmid,	pNRC200	275623..275186	VNG6343H		VNG6343H,16120245
VNG6347H								16120249	VNG6347H															complete proteome, plasmid,	pNRC200	278559..279104	VNG6347H		VNG6347H,16120249
VNG6348H								16120250	VNG6348H															complete proteome, plasmid,	pNRC200	279653..279159	VNG6348H		VNG6348H,16120250
VNG6349C								16120251	VNG6349C	cell cycle, cellular physiological process, cellular process, physiological process, regulation of biological process, regulation of cell cycle, regulation of cellular physiological process, regulation of cellular process, regulation of physiological process, regulation of progression through cell cycle,				PF02661:Fic,	IPR003812:Filamentation induced by cAMP protein Fic,					Function unknown,		COG3177: COG3177; Uncharacterized conserved protein,		complete proteome, plasmid,	pNRC200	281950..280676	VNG6349C	5-methyltetrahydrofolate--homocysteine S-methyltransferase, PF02661: The Fic protein is involved in cell division and is suggested to be involved in the synthesis of PAB or folate. Interestingly, Rosetta predicts a match to a cobalamin-binding 5-methyltetrahydrofolate--homocysteine S-methyltransferase domain.	VNG6349C,16120251,COG3177
VNG6359H								16120257	VNG6359H															complete proteome, plasmid,	pNRC200	286602..287111	VNG6359H		VNG6359H,16120257
VNG6364H								16120261	VNG6364H						IPR003615:HNH nuclease, IPR011017:TRASH,						SM00507:HNHc,			complete proteome, plasmid,	pNRC200	293988..293341	VNG6364H		VNG6364H,16120261,COG1403
VNG6365H								16120262	VNG6365H															complete proteome, plasmid,	pNRC200	294366..294043	VNG6365H		VNG6365H,16120262
VNG6366H								16120263	VNG6366H											DNA replication, recombination, and repair,		COG3385: COG3385; FOG: Transposase and inactivated derivatives,		complete proteome, plasmid,	pNRC200	295108..294596	VNG6366H		VNG6366H,16120263
VNG6370H								16120266	VNG6370H						IPR006339:Transcriptional regulator AbrB,									complete proteome, plasmid,	pNRC200	297640..297389	VNG6370H		VNG6370H,16120266
VNG6373G							PhiH1 repressor homolog	16120269	PHIH1 REPRESSOR HOMOLOG			phrH	PhiH1 repressor homolog,											complete proteome, plasmid,	pNRC200	299591..299851	phrH	PhiH1 repressor homolog	phrH,16120269
VNG6384H								16120276	VNG6384H															complete proteome, plasmid,	pNRC200	306399..306226	VNG6384H		VNG6384H,16120276
VNG6389G	tfbE	Basal transcription factors	transcription initiation factor IIB		TF2B5_HALSA	tfbE	Transcription initiation factor IIB 5 (TFIIB 5)	16120279	TRANSCRIPTION INITIATION FACTOR IIB 5			tfbE	TFIIB 5, Transcription initiation factor IIB 5, Transcription initiation factor IIB 5 (TFIIB 5),	PF00382:TFIIB, PF08271:TFIIB_Zn_Ribbon,	IPR000812:Transcription factor TFIIB related, IPR006670:Cyclin, IPR013137:Zinc finger, TFIIB-type, IPR013150:Transcription factor TFIIB, cyclin-related,	HAL03022:BASAL TRANSCRIPTION FACTORS,	PS00782:TFIIB,	metal ion-binding site:Zinc, repeat:1, repeat:2, zinc finger region:Zn-ribbon TFIIB-type,			SM00385:CYCLIN,			complete proteome, metal-binding, plasmid, transcription, transcription regulation, zinc, zinc-finger,	pNRC200	308322..307399	tfbE	Transcription initiation factor IIB 5 (TFIIB 5)	tfbE,16120279,COG1405
VNG6390H								16120280	VNG6390H															complete proteome, plasmid,	pNRC200	308740..308579	VNG6390H		VNG6390H,16120280
VNG6393H								16120282	VNG6393H															complete proteome, plasmid,	pNRC200	309755..309345	VNG6393H		VNG6393H,16120282
VNG6403H								16120289	VNG6403H		binding, nucleic acid binding,			PF01336:tRNA_anti,	IPR004365:nucleic acid binding, OB-fold, tRNA/helicase-type,									complete proteome, plasmid,	pNRC200	315084..314185	VNG6403H		VNG6403H,16120289,COG1599
VNG6404H								16120290	VNG6404H															complete proteome, plasmid,	pNRC200	315651..315154	VNG6404H		VNG6404H,16120290
VNG6416H								16120298	VNG6416H															complete proteome, plasmid,	pNRC200	321673..320684	VNG6416H		VNG6416H,16120298
VNG6418H								16120299	VNG6418H															complete proteome, plasmid,	pNRC200	322067..321729	VNG6418H		VNG6418H,16120299
VNG6429H								16120305	VNG6429H															complete proteome, plasmid,	pNRC200	326877..326500	VNG6429H		VNG6429H,16120305
VNG6430C								16120306	VNG6430C		catalytic activity, hydrolase activity, hydrolase activity, acting on ester bonds, nuclease activity,				IPR012337:Polynucleotidyl transferase, Ribonuclease H fold,					DNA replication, recombination, and repair,		COG3316: COG3316; Transposase and inactivated derivatives,		Hydrolase, Nuclease, complete proteome, plasmid,	pNRC200	327051..327602	VNG6430C		VNG6430C,16120306,COG3316
VNG6432H								16120308	VNG6432H						IPR006311:Twin-arginine translocation pathway signal,									complete proteome, plasmid,	pNRC200	328134..328547	VNG6432H		VNG6432H,16120308
VNG6439H								16120312	VNG6439H															complete proteome, plasmid,	pNRC200	331546..330770	VNG6439H		VNG6439H,16120312

## Sheet: KEGG
VNG1592G	cysT2	ABC transporters - General	putative sulfate transport system permease protein
VNG1595C		ABC transporters - General	putative sulfate transport system substrate-binding protein
VNG2484G	pstC1	ABC transporters - General	phosphate transport system permease protein
VNG6265G	ycdH	ABC transporters - General	putative manganese transport system substrate-binding protein
VNG6277G	ugpB	ABC transporters - General	sn-glycerol-3-phosphate transport system substrate-binding protein
VNG6280G	ugpE	ABC transporters - General	sn-glycerol-3-phosphate transport system permease protein
VNG6281G	ugpC	ABC transporters - General	sn-glycerol-3-phosphate transport system ATP-binding protein
VNG1121G	aspC2	Arginine and proline metabolism	aspartate aminotransferase	2.6.1.1
VNG2437G	argG	Arginine and proline metabolism	argininosuccinate synthetase	6.3.4.5
VNG6315G	arcB	Arginine and proline metabolism	ornithine carbamoyltransferase	2.1.3.3	OTCC_HALSA
VNG6316G	arcC	Arginine and proline metabolism	carbamate kinase	2.7.2.2	ARCC_HALSA
VNG0415G	purB	Alanine and aspartate metabolism	adenylosuccinate lyase	4.3.2.2
VNG1121G	aspC2	Alanine and aspartate metabolism	aspartate aminotransferase	2.6.1.1
VNG2437G	argG	Alanine and aspartate metabolism	argininosuccinate synthetase	6.3.4.5
VNG1209G	hutG	Histidine metabolism	formiminoglutamate hydrolase	3.5.3.8	HUTG_HALSA
VNG1211G	hutI	Histidine metabolism	imidazolone-5-propionate hydrolase	3.5.2.7	HUTI_HALSA
VNG2087G	hisH2	Histidine metabolism	imidazoleglycerol-phosphate synthase	2.4.2.-	HIS5_HALSA
VNG0314G	aroD	Phenylalanine, tyrosine and tryptophan biosynthesis	3-dehydroquinate dehydratase	4.2.1.10	AROD_HALSA
VNG1121G	aspC2	Phenylalanine, tyrosine and tryptophan biosynthesis	aspartate aminotransferase	2.6.1.1
VNG1648G	trpF	Phenylalanine, tyrosine and tryptophan biosynthesis	phosphoribosylanthranilate isomerase	5.3.1.24	TRPF_HALSA
VNG6176G	kdpA	Two-component system - General	potassium-transporting ATPase A chain	3.6.3.12	ATKA_HALSA
VNG6177G	kdpB	Two-component system - General	potassium-transporting ATPase B chain	3.6.3.12	ATKB_HALSA
VNG6178G	kdpC	Two-component system - General	potassium-transporting ATPase C chain	3.6.3.12	ATKC_HALSA
VNG2437G	argG	Urea cycle and metabolism of amino groups	argininosuccinate synthetase	6.3.4.5
VNG6315G	arcB	Urea cycle and metabolism of amino groups	ornithine carbamoyltransferase	2.1.3.3	OTCC_HALSA
VNG0415G	purB	Purine metabolism	adenylosuccinate lyase	4.3.2.2
VNG6316G	arcC	Purine metabolism	carbamate kinase	2.7.2.2	ARCC_HALSA
VNG1121G	aspC2	Glutamate metabolism	aspartate aminotransferase	2.6.1.1
VNG6316G	arcC	Glutamate metabolism	carbamate kinase	2.7.2.2	ARCC_HALSA
VNG2420G	metA	Methionine metabolism	homoserine O-acetyltransferase	2.3.1.31	METX_HALSA
VNG2421G	hal	Methionine metabolism	O-acetylhomoserine (thiol)-lyase	2.5.1.49
VNG1121G	aspC2	Cysteine metabolism	aspartate aminotransferase	2.6.1.1
VNG2421G	hal	Cysteine metabolism	O-acetylhomoserine (thiol)-lyase	2.5.1.49
VNG1121G	aspC2	Tyrosine metabolism	aspartate aminotransferase	2.6.1.1
VNG2447G	lta	Tyrosine metabolism	l-allo-threonine aldolase	4.1.2.-
VNG2184G	tfbA	Basal transcription factors	transcription initiation factor IIB		TF2B1_HALSA
VNG6389G	tfbE	Basal transcription factors	transcription initiation factor IIB		TF2B5_HALSA
VNG1458G	crtB1	Biosynthesis of steroids	phytoene synthase	2.5.1.32
VNG1797G	thrB	Glycine, serine and threonine metabolism	homoserine kinase	2.7.1.39	KHSE_HALSA
VNG1121G	aspC2	Phenylalanine metabolism	aspartate aminotransferase	2.6.1.1
VNG2447G	lta	Benzoate degradation via hydroxylation	l-allo-threonine aldolase	4.1.2.-
VNG1121G	aspC2	Novobiocin biosynthesis	aspartate aminotransferase	2.6.1.1
VNG1971G	gpdB	Glycerophospholipid metabolism	glycerol-3-phosphate dehydrogenase chain B	1.1.99.5
VNG2447G	lta	Fluorene degradation	l-allo-threonine aldolase	4.1.2.-
VNG1946G	purU	Glyoxylate and dicarboxylate metabolism	formyltetrahydrofolate deformylase	3.5.1.10
VNG1529G	mmdA	Propanoate metabolism	methylmalonyl-CoA decarboxylase, subunit alpha	4.1.1.41
VNG2286G	mamA	C5-Branched dibasic acid metabolism	methylaspartate mutase	5.4.99.1	MAMA_HALSA
VNG1946G	purU	One carbon pool by folate	formyltetrahydrofolate deformylase	3.5.1.10
VNG1121G	aspC2	Carbon fixation	aspartate aminotransferase	2.6.1.1
VNG1458G	crtB1	Terpenoid biosynthesis	phytoene synthase	2.5.1.32
VNG6316G	arcC	Nitrogen metabolism	carbamate kinase	2.7.2.2	ARCC_HALSA
VNG2420G	metA	Sulfur metabolism	homoserine O-acetyltransferase	2.3.1.31	METX_HALSA
VNG1121G	aspC2	Alkaloid biosynthesis I	aspartate aminotransferase	2.6.1.1

## Sheet: STRING
VNG0104G		Phosphoglycerate dehydrogenase
VNG0243C	truD	Probable tRNA pseudouridine synthase D (EC 5.4.99.-) (tRNA-uridine isomerase D) (tRNA pseudouridylate synthase D)
VNG0314G	aroD	3-dehydroquinate dehydratase (EC 4.2.1.10) (3-dehydroquinase) (Type I DHQase)
VNG0355G		Htr14 transducer {UniProtKB/TrEMBL:Q9HS86}
VNG0415G		Adenylosuccinate lyase {UniProtKB/TrEMBL:Q9HS42}
VNG0470G		Daunorubicin resistance ABC transporter
VNG0499G		Proliferating-cell nucleolar antigen
VNG0716G		Sensory histidine protein kinase homolog
VNG0719G		Hypothetical protein araL
VNG0824G		Molybdopterin-guanine dinucleotide biosynthesis
VNG0829G		Dimethylsulfoxide reductase
VNG0830G		Molybdopterin oxidoreductase
VNG0831G		Molybdopterin oxidoreductase
VNG0937G		Glyceraldehyde-3-phosphate dehydrogenase
VNG0938G		GufA protein {UniProtKB/TrEMBL:Q9HQZ1}
VNG1121G		Aspartate aminotransferase
VNG1175G		PhoR protein homolog {UniProtKB/TrEMBL:Q9HQG5}
VNG1184G		Heme biosynthesis protein
VNG1185G		Coenzyme PQQ synthesis protein
VNG1187G		Membrane protein {UniProtKB/TrEMBL:Q9HQF4}
VNG1209G	hutG	Probable formimidoylglutamase (EC 3.5.3.8) (Formiminoglutamase) (Formiminoglutamate hydrolase)
VNG1211G	hutI	Probable imidazolonepropionase (EC 3.5.2.7) (Imidazolone-5-propionate hydrolase)
VNG1240G		Amino acid transporter {UniProtKB/TrEMBL:Q9HQB3}
VNG1406G		Putative DNA helicase {UniProtKB/TrEMBL:Q9HPZ2}
VNG1458G		Phytoene synthase {UniProtKB/TrEMBL:Q9HPV3}
VNG1465G		Bacteriorhodopsin related protein
VNG1467G	bop	Bacteriorhodopsin precursor (BR)
VNG1529G		Methylmalonyl-CoA decarboxylase, subunit alpha
VNG1592G		Sulfate transport system permease protein
VNG1595C		UPF0100 protein Vng1595c
VNG1648G	trpF	N-(5&apos;-phosphoribosyl)anthranilate isomerase (EC 5.3.1.24) (PRAI)
VNG1785G		Pantothenate permease {UniProtKB/TrEMBL:Q9HP63}
VNG1797G	thrB	Homoserine kinase {UniProtKB/Swiss-Prot:Q9HP55}
VNG1919H	crcB1	Protein crcB homolog 1
VNG1938C	cofH	FO synthase subunit 2 (EC 2.5.1.-) (7,8-didemethyl-8-hydroxy-5- deazariboflavin synthase subunit 2)
VNG1946G		Formyltetrahydrofolate deformylase
VNG1971G	gpdB	Probable anaerobic glycerol-3-phosphate dehydrogenase subunit B (EC 1.1.99.5) (Anaerobic G-3-P dehydrogenase subunit B) (Anaerobic G3Pdhase B)
VNG2001G		Oligopeptidase {UniProtKB/TrEMBL:Q9HNP8}
VNG2078G		Probable acetyltransferase
VNG2079G		Mismatch repair protein
VNG2087G	hisH	Imidazole glycerol phosphate synthase subunit hisH (EC 2.4.2.-) (IGP synthase glutamine amidotransferase subunit) (IGP synthase subunit hisH) (ImGP synthase subunit hisH) (IGPS subunit hisH)
VNG2123G		Na+/H+ antiporter {UniProtKB/TrEMBL:Q9HNF7}
VNG2130G		Cell division inhibitor
VNG2159G		Mannose-1-phosphate guanylyltransferase
VNG2184G	tfbA	Transcription initiation factor IIB 1 (TFIIB 1)
VNG2196G		Halocyanin-like {UniProtKB/TrEMBL:Q9HN93}
VNG2214G		DNA damage-inducible protein
VNG2286G	mamA	Methylaspartate mutase S chain (EC 5.4.99.1) (Glutamate mutase sigma subunit)
VNG2420G	metX	Probable homoserine O-acetyltransferase (EC 2.3.1.31) (Homoserine O- trans-acetylase) (Homoserine transacetylase) (HTA)
VNG2421G		O-acetyl homoserine {UniProtKB/TrEMBL:Q9HMR3}
VNG2437G	argG	Argininosuccinate synthase (EC 6.3.4.5) (Citrulline--aspartate ligase)
VNG2447G		L-allo-threonine aldolase
VNG2484G		Phosphate transporter permease
VNG2638G		Geranylgeranyl hydrogenase
VNG5030G	gvpA2	Gas vesicle structural protein 2 (GVP) (C-VAC)
VNG5066G		Hypothetical protein {UniProtKB/TrEMBL:O54523}
VNG5069C		Hypothetical protein {UniProtKB/TrEMBL:O54661}
VNG5108H		Hypothetical protein {UniProtKB/TrEMBL:O51982}
VNG5136G		RepI {UniProtKB/TrEMBL:O51999}
VNG5141G		Hypothetical protein {UniProtKB/TrEMBL:O52003}
VNG5152H		Hypothetical protein {UniProtKB/TrEMBL:O52012}
VNG5177C		Hypothetical protein {UniProtKB/TrEMBL:O52025}
VNG5180G	arsA2	Putative arsenical pump-driving ATPase (EC 3.6.3.16) (Arsenite- translocating ATPase) (Arsenical resistance ATPase) (Arsenite- transporting ATPase)
VNG5185H		Hypothetical protein {UniProtKB/TrEMBL:O52031}
VNG6144G		Transfer complex protein
VNG6164G	cdc6-6	Cell division control protein 6 homolog 6 (CDC6 homolog 6)
VNG6175G		TRK potassium uptake system protein
VNG6176G	kdpA	Potassium-transporting ATPase A chain (EC 3.6.3.12) (Potassium- translocating ATPase A chain) (ATP phosphohydrolase [potassium- transporting] A chain) (Potassium-binding and translocating subunit A)
VNG6177G	kdpB	Potassium-transporting ATPase B chain (EC 3.6.3.12) (Potassium- translocating ATPase B chain) (ATP phosphohydrolase [potassium- transporting] B chain) (Potassium-binding and translocating subunit B)
VNG6178G	kdpC	Potassium-transporting ATPase C chain (EC 3.6.3.12) (Potassium- translocating ATPase C chain) (ATP phosphohydrolase [potassium- transporting] C chain) (Potassium-binding and translocating subunit C)
VNG6179G		Cationic amino acid transporter
VNG6199G		Cell division cycle protein
VNG6230G	gvpK2	Protein gvpK 2 {UniProtKB/Swiss-Prot:P33963}
VNG6232G	gvpJ2	Gas vesicle protein gvpJ 2
VNG6233G	gvpI2	Protein gvpI 2 {UniProtKB/Swiss-Prot:Q9HHT7}
VNG6235G	gvpH2	Protein gvpH 2 {UniProtKB/Swiss-Prot:Q9HHT6}
VNG6236G	gvpG2	Protein gvpG 2 {UniProtKB/Swiss-Prot:P33960}
VNG6244G	gvpN2	Gas vesicle protein gvpN 2
VNG6265G		Adhesion protein {UniProtKB/TrEMBL:Q9HHR6}
VNG6277G		Glycerol-3-phosphate-binding protein
VNG6280G		Sn-glycerol-3-phosphate transport system permease
VNG6281G		Sn-glycerol-3-phosphate transport system
VNG6315G	argB	Ornithine carbamoyltransferase, catabolic (EC 2.1.3.3) (OTCase)
VNG6316G	arcC	Carbamate kinase {UniProtKB/Swiss-Prot:Q48295}
VNG6373G		PhiH1 repressor homolog
VNG6389G	tfbE	Transcription initiation factor IIB 5 (TFIIB 5)

## Sheet: DAVID
	GI_ACCESSION	Gene Name	GOTERM_BP_ALL	GOTERM_MF_ALL	ALIAS_GENE_SYMBOL	GENE_NAME	PFAM_NAME	INTERPRO_NAME	KEGG_PATHWAY	PROSITE_NAME	GENE_SYMBOL	UP_SEQ_FEATURE	GOTERM_CC_ALL	COG_KOG_ONTOLOGY	SMART_NAME	COG_KOG_NAME	PIR_SUPERFAMILY_NAME	SP_PIR_KEYWORDS
VNG0014C	15789350	VNG0014C	metabolism, physiological process,	catalytic activity, lyase activity,				IPR001030:Aconitate hydratase, N-terminal,			VNG0014C,							complete proteome,
VNG0017H	15789353	VNG0017H		catalytic activity, hydrolase activity, hydrolase activity, acting on ester bonds, nuclease activity,				IPR012337:Polynucleotidyl transferase, Ribonuclease H fold,			VNG0017H,							Hydrolase, Nuclease, complete proteome,
VNG0018H	15789354	VNG0018H									VNG0018H,							complete proteome,
VNG0022H	15789358	VNG0022H									VNG0022H,						SF030400:Not Yet Assigned,	complete proteome,
VNG0027H	15789363	VNG0027H									VNG0027H,						SF030403:Not Yet Assigned,	complete proteome,
VNG0028C	15789364	VNG0028C		DNA binding, binding, nucleic acid binding,							VNG0028C,			DNA replication, recombination, and repair,		COG3415: COG3415; Transposase and inactivated derivatives,		complete proteome, dna-binding,
VNG0029H	15789365	VNG0029H									VNG0029H,						SF030404:Not Yet Assigned,	complete proteome,
VNG0033H	15789369	VNG0033H									VNG0033H,						SF030408:Not Yet Assigned,	complete proteome,
VNG0053H	15789387	VNG0053H									VNG0053H,							complete proteome,
VNG0073C	15789406	VNG0073C					PF01370:Epimerase,				VNG0073C,							complete proteome,
VNG0104G	15789427	PHOSPHOGLYCERATE DEHYDROGENASE	L-serine biosynthesis, L-serine metabolism, amine biosynthesis, amine metabolism, amino acid and derivative metabolism, amino acid biosynthesis, amino acid metabolism, biosynthesis, carboxylic acid metabolism, cellular biosynthesis, cellular metabolism, cellular physiological process, cellular process, metabolism, nitrogen compound biosynthesis, nitrogen compound metabolism, organic acid metaboli…	NAD binding, binding, catalytic activity, coenzyme binding, cofactor binding, oxidoreductase activity, oxidoreductase activity, acting on CH-OH group of donors, oxidoreductase activity, acting on the CH-OH group of donors, NAD or NADP as acceptor,	serA3	Phosphoglycerate dehydrogenase, phosphoglycerate dehydrogenase [imported],	PF00389:2-Hacid_dh, PF02826:2-Hacid_dh_C,	IPR006139:D-isomer specific 2-hydroxyacid dehydrogenase, catalytic region, IPR006140:D-isomer specific 2-hydroxyacid dehydrogenase, NAD-binding,		PS00671:D_2_HYDROXYACID_DH_3,	serA3,							complete proteome,
VNG0117H	15789437	VNG0117H						IPR001211:Phospholipase A2, IPR013090:Phospholipase A2, active site,		PS00119:PA2_ASP,	VNG0117H,							complete proteome,
VNG0138H	15789454	VNG0138H									VNG0138H,							complete proteome,
VNG0198H	15789505	VNG0198H									VNG0198H,						SF030421:Not Yet Assigned,	complete proteome,
VNG0216H	15789519	VNG0216H									VNG0216H,							complete proteome,
VNG0243C	16554460	PROBABLE TRNA PSEUDOURIDINE SYNTHASE D			truD	Probable tRNA pseudouridine synthase D, Probable tRNA pseudouridine synthase D (EC 5.4.99.-) (tRNA-uridine isomerase D) (tRNA pseudouridylate synthase D), tRNA pseudouridylate synthase D, tRNA-uridine isomerase D,	PF01142:TruD,	IPR001656:tRNA pseudouridine synthase D, TruD, IPR011760:TRUD,	HAL00240:PYRIMIDINE METABOLISM,	PS01268:UPF0024, PS50984:PS50984,	VNG0243Cm,	active site:Nucleophile, domain:TRUD,						complete proteome, isomerase, trna processing,
VNG0314G	15789589	3-DEHYDROQUINATE DEHYDRATASE [IMPORTED]			aroD	3-dehydroquinate dehydratase [imported],			HAL00400:PHENYLALANINE, TYROSINE AND TRYPTOPHAN BIOSYNTHESIS,		aroD,						SF001397:3-dehydroquinate dehydratase,
VNG0319H	15789593	VNG0319H									VNG0319H,							complete proteome,
VNG0347H	15789613	VNG0347H									VNG0347H,						SF030435:Not Yet Assigned,	complete proteome,
VNG0355G	15789618	HTR14 TRANSDUCER	behavior, cell communication, cellular process, chemotaxis, locomotory behavior, response to abiotic stimulus, response to chemical stimulus, response to external stimulus, response to stimulus, signal transduction, taxis,	signal transducer activity,	htr14	Htr14 transducer, Htr14 transducer [imported],	PF00015:MCPsignal, PF00672:HAMP,	IPR003660:Histidine kinase, HAMP region, IPR004089:Bacterial chemotaxis sensory transducer, IPR004090:Methyl-accepting chemotaxis protein,		PS50111:PS50111, PS50885:PS50885,	htr14,		cell, membrane,		SM00283:MA, SM00304:HAMP,		SF028038:Halobacterium salinarum transducer protein htrI,	complete proteome,
VNG0357H	15789619	VNG0357H									VNG0357H,						SF030436:Not Yet Assigned,	complete proteome,
VNG0409C	15789658	VNG0409C	cellular macromolecule metabolism, cellular metabolism, cellular physiological process, cellular process, cellular protein metabolism, macromolecule metabolism, metabolism, physiological process, primary metabolism, protein metabolism, proteolysis,	catalytic activity, endopeptidase activity, hydrolase activity, peptidase activity, prolyl oligopeptidase activity, serine-type endopeptidase activity, serine-type peptidase activity,			PF00326:Peptidase_S9, PF00930:DPPIV_N, PF01738:DLH,	IPR000379:Esterase/lipase/thioesterase, IPR001375:Peptidase S9, prolyl oligopeptidase active site region, IPR002470:Peptidase S9A, prolyl oligopeptidase,			VNG0409C,			Amino acid transport and metabolism,		COG1506: DAP2; Dipeptidyl aminopeptidases/acylaminoacyl-peptidases, COG1770: PtrB; Protease II,		complete proteome, hydrolase,
VNG0415G	15789662	ADENYLOSUCCINATE LYASE		catalytic activity, lyase activity,	purB	Adenylosuccinate lyase, adenylosuccinate lyase [imported],	PF00206:Lyase_1,	IPR000362:Fumarate lyase,	HAL00230:PURINE METABOLISM, HAL00252:ALANINE AND ASPARTATE METABOLISM,	PS00163:FUMARATE_LYASES,	purB,						SF001395:fumarate hydratase,	complete proteome, lyase,
VNG0466C	15789701	VNG0466C	cellular physiological process, cellular process, establishment of localization, localization, physiological process, transport,	ATP binding, ATPase activity, ATPase activity, coupled, ATPase activity, coupled to movement of substances, ATPase activity, coupled to transmembrane movement of substances, adenyl nucleotide binding, binding, catalytic activity, hydrolase activity, hydrolase activity, acting on acid anhydrides, hydrolase activity, acting on acid anhydrides, catalyzing transmembrane movement of substances, hydrol…			PF01061:ABC2_membrane,	IPR000412:ABC-2,			VNG0466C,		cell, membrane,					complete proteome,
VNG0470G	15789705	DAUNORUBICIN RESISTANCE ABC TRANSPORTER ATP-BINDING PROTEIN		ATP binding, ATPase activity, adenyl nucleotide binding, binding, catalytic activity, hydrolase activity, hydrolase activity, acting on acid anhydrides, hydrolase activity, acting on acid anhydrides, in phosphorus-containing anhydrides, nucleoside-triphosphatase activity, nucleotide binding, purine nucleotide binding, pyrophosphatase activity,	trp3	Daunorubicin resistance ABC transporter ATP-binding protein, hypothetical protein trp3 [imported],	PF00005:ABC_tran,	IPR000209:Peptidase S8 and S53, subtilisin, kexin, sedolisin, IPR003439:ABC transporter related, IPR003593:AAA ATPase,	HAL02010:ABC TRANSPORTERS - GENERAL,	PS00136:SUBTILASE_ASP, PS50893:PS50893,	trp3,				SM00382:AAA,			Cobalt, Cobalt transport, Ion transport, Membrane, Nucleotide-binding, Transport, atp-binding, complete proteome,
VNG0482H	15789714	VNG0482H		N-acetyltransferase activity, N-acyltransferase activity, acetyltransferase activity, acyltransferase activity, catalytic activity, transferase activity, transferase activity, transferring acyl groups, transferase activity, transferring groups other than amino-acyl groups,			PF00583:Acetyltransf_1,	IPR000182:GCN5-related N-acetyltransferase,			VNG0482H,			Amino acid transport and metabolism,		COG1246: ArgA; N-acetylglutamate synthase and related acetyltransferases,		complete proteome,
VNG0499G	15789727	PROLIFERATING-CELL NUCLEOLAR ANTIGEN			cna	Proliferating-cell nucleolar antigen, proliferating-cell nucleolar antigen [imported],	PF01189:Nol1_Nop2_Fmu,	IPR001678:Bacterial Fmu (Sun)/eukaryotic nucleolar NOL1/Nop2p, IPR006174:rRNA subunit methyltransferase,			cna,							complete proteome,
VNG0506H	15789734	VNG0506H									VNG0506H,							complete proteome,
VNG0573C	15789784	VNG0573C	cellular metabolism, cellular physiological process, cellular process, electron transport, establishment of localization, generation of precursor metabolites and energy, localization, metabolism, physiological process, transport,	binding, cation binding, copper ion binding, electron transporter activity, ion binding, metal ion binding, transition metal ion binding, transporter activity,			PF00127:Copper-bind,	IPR000923:Blue (type 1) copper domain, IPR002387:Plastocyanin, IPR011572:Blue (type 1) copper subtype,		PS00196:COPPER_BLUE,	VNG0573C,							complete proteome, copper, electron transport, metal-binding, transport,
VNG0595H	15789802	VNG0595H					PF00903:Glyoxalase,	IPR004360:Glyoxalase/bleomycin resistance protein/dioxygenase,			VNG0595H,							complete proteome,
VNG0602C	15789809	VNG0602C	response to stimulus, response to stress,				PF00582:Usp,	IPR006015:Universal stress protein (Usp), IPR006016:UspA,			VNG0602C,							complete proteome,
VNG0609C	15789813	VNG0609C									VNG0609C,						SF030279:Not Yet Assigned,	complete proteome,
VNG0612H	15789816	VNG0612H									VNG0612H,							complete proteome,
VNG0622H	15789822	VNG0622H	cellular metabolism, cellular physiological process, cellular process, electron transport, establishment of localization, generation of precursor metabolites and energy, localization, metabolism, physiological process, transport,	catalytic activity, oxidoreductase activity,			PF07992:Pyr_redox_2,	IPR000759:Adrenodoxin reductase, IPR013027:FAD-dependent pyridine nucleotide-disulphide oxidoreductase,			VNG0622H,			General function prediction only,		COG3380: COG3380; Predicted NAD/FAD-dependent oxidoreductase,		complete proteome, fad, flavoprotein, nadp, oxidoreductase,
VNG0654C	15789848	VNG0654C		N-acetyltransferase activity, N-acyltransferase activity, acetyltransferase activity, acyltransferase activity, catalytic activity, transferase activity, transferase activity, transferring acyl groups, transferase activity, transferring groups other than amino-acyl groups,			PF00583:Acetyltransf_1,	IPR000182:GCN5-related N-acetyltransferase,			VNG0654C,			General function prediction only,		COG3153: COG3153; Predicted acetyltransferase,		complete proteome,
VNG0716G	15789893	SENSORY HISTIDINE PROTEIN KINASE HOMOLOG	biopolymer metabolism, biopolymer modification, cell communication, cellular macromolecule metabolism, cellular metabolism, cellular physiological process, cellular process, cellular protein metabolism, macromolecule metabolism, metabolism, neurophysiological process, organismal physiological process, phosphate metabolism, phosphorus metabolism, phosphorylation, physiological process, primary met…	ATP binding, adenyl nucleotide binding, binding, catalytic activity, kinase activity, nucleotide binding, phosphotransferase activity, alcohol group as acceptor, phosphotransferase activity, nitrogenous group as acceptor, protein histidine kinase activity, protein kinase activity, purine nucleotide binding, signal transducer activity, transferase activity, transferase activity, transferring phosp…	afsQ2	Sensory histidine protein kinase homolog, sensory histidine protein kinase homolog [imported],	PF00512:HisKA, PF01590:GAF, PF02518:HATPase_c,	IPR000014:PAS, IPR003018:GAF, IPR003594:ATP-binding region, ATPase-like, IPR003661:Histidine kinase A, N-terminal, IPR004358:Histidine kinase related protein, C-terminal, IPR005467:Histidine kinase,		PS50109:PS50109,	afsQ2,		cell, integral to membrane, intrinsic to membrane, membrane,		SM00387:HATPase_c, SM00388:HisKA,			Membrane, Phosphorylation, complete proteome, kinase, sensory transduction, transferase, transmembrane, two-component regulatory system,
VNG0719G	15789896	HYPOTHETICAL PROTEIN ARAL	metabolism, physiological process,	catalytic activity, hydrolase activity,	araL	Hypothetical protein araL, unknown L-arabinose operon protein [imported],	PF00702:Hydrolase,	IPR005834:Haloacid dehalogenase-like hydrolase, IPR006357:HAD-superfamily hydrolase, subfamily IIA,			araL,			Carbohydrate transport and metabolism, General function prediction only,		COG0647: NagD; Predicted sugar phosphatases of the HAD superfamily, COG1011: COG1011; Predicted hydrolase (HAD superfamily),	SF004718:nagD protein,	complete proteome,
VNG0750C	15789921	VNG0750C					PF01590:GAF,	IPR003018:GAF,			VNG0750C,				SM00065:GAF,		SF030472:Not Yet Assigned,	complete proteome,
VNG0818C	15789971	VNG0818C	N-acetylglucosamine catabolism, N-acetylglucosamine metabolism, amine metabolism, amino sugar catabolism, amino sugar metabolism, biopolymer catabolism, biopolymer metabolism, carbohydrate catabolism, carbohydrate metabolism, catabolism, cellular carbohydrate catabolism, cellular carbohydrate metabolism, cellular catabolism, cellular macromolecule catabolism, cellular macromolecule metabolism, ce…	binding, carbohydrate binding, catalytic activity, chitinase activity, hydrolase activity, hydrolase activity, acting on glycosyl bonds,			PF00704:Glyco_hydro_18, PF00801:PKD, PF02839:CBM_5_12,	IPR000601:PKD, IPR001223:Glycoside hydrolase, family 18, IPR001579:Glycoside hydrolase, chitinase active site, IPR002016:Haem peroxidase, plant/fungal/bacterial, IPR003610:Carbohydrate-binding family V/XII, IPR011583:Chitinase II,		PS00435:PEROXIDASE_1, PS01095:CHITINASE_18, PS50093:PS50093,	VNG0818C,		extracellular region,		SM00089:PKD, SM00495:ChtBD3, SM00636:Glyco_18,			complete proteome,
VNG0824G	15789976	MOLYBDOPTERIN-GUANINE DINUCLEOTIDE BIOSYNTHESIS PROTEIN A			gdb	Molybdopterin-guanine dinucleotide biosynthesis protein A, hypothetical protein gdb [imported],	PF02348:CTP_transf_3,				gdb,			Coenzyme metabolism,		COG0746: MobA; Molybdopterin-guanine dinucleotide biosynthesis protein A,	SF036607:molybdopterin guanidyltransferase MobA,	complete proteome,
VNG0826C	15789978	VNG0826C					PF04967:HTH_10,	IPR007050:Bacterio-opsin activator, HTH,			VNG0826C,						SF026822:protein with HTH DNA binding domain domain,	complete proteome,
VNG0828H	15789979	VNG0828H									VNG0828H,							complete proteome,
VNG0829G	15789980	DIMETHYLSULFOXIDE REDUCTASE		binding, catalytic activity, cation binding, ion binding, metal ion binding, molybdenum ion binding, oxidoreductase activity, transition metal ion binding,	dmsA	Dimethylsulfoxide reductase, dimethylsulfoxide reductase [imported],	PF00384:Molybdopterin, PF01568:Molydop_binding, PF04879:Molybdop_Fe4S4,	IPR006311:Twin-arginine translocation pathway signal, IPR006656:Molybdopterin oxidoreductase, IPR006657:Molydopterin dinucleotide-binding region, IPR006963:Molybdopterin oxidoreductase Fe4S4 region,			dmsA,			Energy production and conversion,		COG0243: BisC; Anaerobic dehydrogenases, typically selenocysteine-containing,	SF005612:trimethylamine-N-oxide reductase,	complete proteome,
VNG0830G	15789981	MOLYBDOPTERIN OXIDOREDUCTASE	cellular metabolism, cellular physiological process, cellular process, electron transport, establishment of localization, generation of precursor metabolites and energy, localization, metabolism, physiological process, transport,	3 iron, 4 sulfur cluster binding, 4 iron, 4 sulfur cluster binding, binding, cation binding, electron transporter activity, ion binding, iron ion binding, iron-sulfur cluster binding, metal cluster binding, metal ion binding, transition metal ion binding, transporter activity,	hmoA	Molybdopterin oxidoreductase, molybdopterin oxidoreductase [imported],	PF00037:Fer4,	IPR000813:7Fe ferredoxin, IPR001450:4Fe-4S ferredoxin, iron-sulfur binding,		PS00198:4FE4S_FERREDOXIN,	hmoA,			Energy production and conversion,		COG0437: HybA; Fe-S-cluster-containing hydrogenase components 1,		3fe-4s, 4fe-4s, complete proteome, electron transport, iron, iron-sulfur, metal-binding, transport,
VNG0831G	15789982	MOLYBDOPTERIN OXIDOREDUCTASE			moz	Molybdopterin oxidoreductase, molybdopterin oxidoreductase [imported],	PF03916:NrfD,	IPR005614:Polysulphide reductase, NrfD,			moz,							complete proteome,
VNG0832C	15789983	VNG0832C	cellular macromolecule metabolism, cellular metabolism, cellular physiological process, cellular process, cellular protein metabolism, chaperone cofactor dependent protein folding, macromolecule metabolism, metabolism, physiological process, posttranslational protein folding, primary metabolism, protein folding, protein metabolism,				PF06192:TorD,	IPR010395:Cytoplasmic chaperone TorD,			VNG0832C,		cell, cytoplasm, intracellular,					complete proteome,
VNG0837H	15789987	VNG0837H									VNG0837H,							complete proteome,
VNG0840H	15789989	VNG0840H									VNG0840H,							complete proteome,
VNG0875C	16554474	VNG0875C	cellular macromolecule metabolism, cellular metabolism, cellular physiological process, cellular process, cellular protein metabolism, macromolecule metabolism, metabolism, physiological process, primary metabolism, protein metabolism, proteolysis,	catalytic activity, endopeptidase activity, hydrolase activity, metalloendopeptidase activity, peptidase activity,		Zn-dependent protease,	PF02163:Peptidase_M50,	IPR008915:Peptidase M50,			VNG0875Cm,			General function prediction only,		COG1994: SpoIVFB; Zn-dependent proteases,		complete proteome,
VNG0883H	15790021	VNG0883H									VNG0883H,			General function prediction only,		COG2220: COG2220; Predicted Zn-dependent hydrolases of the beta-lactamase fold,		complete proteome,
VNG0937G	15790063	GLYCERALDEHYDE-3-PHOSPHATE DEHYDROGENASE	metabolism, physiological process,	catalytic activity, oxidoreductase activity,	gap	Glyceraldehyde-3-phosphate dehydrogenase, glyceraldehyde-3-phosphate dehydrogenase [imported],	PF00171:Aldedh,	IPR002086:Aldehyde dehydrogenase, IPR012303:NAD-dependent aldehyde dehydrogenase,		PS00070:ALDEHYDE_DEHYDR_CYS, PS00687:ALDEHYDE_DEHYDR_GLU,	gap,						SF000147:NAD-dependent aldehyde dehydrogenase,	complete proteome,
VNG0938G	15790064	GUFA PROTEIN	cation transport, cellular physiological process, cellular process, establishment of localization, ion transport, localization, metal ion transport, physiological process, transport,	ion transporter activity, metal ion transporter activity, transporter activity,	gufA	GufA protein, GufA protein [imported],	PF02535:Zip,	IPR003689:Zinc/iron permease,			gufA,		cell, membrane,					complete proteome,
VNG1121G	15790207	ASPARTATE AMINOTRANSFERASE	biosynthesis, metabolism, physiological process,	1-aminocyclopropane-1-carboxylate synthase activity, carbon-sulfur lyase activity, catalytic activity, lyase activity, transaminase activity, transferase activity, transferase activity, transferring nitrogenous groups,	aspC2	Aspartate aminotransferase, aspartate aminotransferase [imported],	PF00155:Aminotran_1_2,	IPR001176:1-aminocyclopropane-1-carboxylate synthase, IPR004838:Aminotransferases class-I pyridoxal-phosphate-binding site, IPR004839:Aminotransferase, class I and II,	HAL00251:GLUTAMATE METABOLISM, HAL00252:ALANINE AND ASPARTATE METABOLISM, HAL00272:CYSTEINE METABOLISM, HAL00330:ARGININE AND PROLINE METABOLISM, HAL00350:TYROSINE METABOLISM, HAL00360:PHENYLALANINE METABOLISM, HAL00400:PHENYLALANINE, TYROSINE AND TRYPTOPHAN BIOSYNTHESIS, HAL00401:NOVOBIOCIN BIOSYNTHESIS, HAL00710:CARBON FIXATION, HAL00950:ALKALOID BIOSYNTHESIS I,	PS00105:AA_TRANSFER_CLASS_1,	aspC2,						SF005725:aspartate transaminase,	aminotransferase, complete proteome, transferase,
VNG1175G	15790246	PHOR PROTEIN HOMOLOG	biopolymer metabolism, biopolymer modification, cell communication, cellular macromolecule metabolism, cellular metabolism, cellular physiological process, cellular process, cellular protein metabolism, macromolecule metabolism, metabolism, phosphate metabolism, phosphorus metabolism, phosphorylation, physiological process, primary metabolism, protein amino acid phosphorylation, protein metabolis…	ATP binding, adenyl nucleotide binding, binding, catalytic activity, kinase activity, nucleotide binding, phosphotransferase activity, alcohol group as acceptor, phosphotransferase activity, nitrogenous group as acceptor, protein histidine kinase activity, protein kinase activity, purine nucleotide binding, signal transducer activity, transferase activity, transferase activity, transferring phosp…	phoR	PhoR protein homolog, PhoR protein homolog [imported],	PF00512:HisKA, PF01590:GAF, PF02518:HATPase_c,	IPR000014:PAS, IPR003018:GAF, IPR003594:ATP-binding region, ATPase-like, IPR003661:Histidine kinase A, N-terminal, IPR004358:Histidine kinase related protein, C-terminal, IPR005467:Histidine kinase,		PS50109:PS50109,	phoR,		cell, membrane,		SM00065:GAF, SM00091:PAS, SM00387:HATPase_c, SM00388:HisKA,			complete proteome,
VNG1182H	15790253	VNG1182H									VNG1182H,			General function prediction only,		COG3467: COG3467; Predicted flavin-nucleotide-binding protein,	SF030288:Not Yet Assigned,	complete proteome,
VNG1183H	15790255	VNG1183H					PF06243:PaaB,				VNG1183H,						SF030200:phenylacetic acid degradation protein, PaaB type,	complete proteome,
VNG1184G	16554488	HEME BIOSYNTHESIS PROTEIN		binding, catalytic activity, cation binding, ion binding, iron ion binding, metal ion binding, transition metal ion binding,	nirJ	Heme biosynthesis protein, Predicted Fe-S oxidoreductase involved in heme biosynthesis, heme biosynthesis protein [imported],	PF04055:Radical_SAM,	IPR007197:Radical SAM,			nirJ,			General function prediction only,	SM00729:Elp3,	COG0535: COG0535; Predicted Fe-S oxidoreductases,		complete proteome,
VNG1185G	15790256	COENZYME PQQ SYNTHESIS PROTEIN		binding, catalytic activity, cation binding, ion binding, iron ion binding, metal ion binding, transition metal ion binding,	pqqE	Coenzyme PQQ synthesis protein, coenzyme PQQ synthesis protein [imported],	PF04055:Radical_SAM,	IPR006638:Elongator protein 3/MiaB/NifB, IPR007197:Radical SAM,			pqqE,			General function prediction only,	SM00729:Elp3,	COG0535: COG0535; Predicted Fe-S oxidoreductases,		complete proteome,
VNG1187G	15790257	MEMBRANE PROTEIN		binding, catalytic activity, cation binding, copper ion binding, ion binding, metal ion binding, oxidoreductase activity, transition metal ion binding,	pan1	Membrane protein, membrane protein [imported],	PF00394:Cu-oxidase, PF07731:Cu-oxidase_2,	IPR006311:Twin-arginine translocation pathway signal, IPR011706:Multicopper oxidase, type 2,			pan1,			Secondary metabolites biosynthesis, transport, and catabolism,		COG2132: SufI; Putative multicopper oxidases,		complete proteome,
VNG1209G	15790274	FORMIMINOGLUTAMASE			hutG	Formiminoglutamase, Formiminoglutamate hydrolase, Probable formimidoylglutamase, Probable formimidoylglutamase (EC 3.5.3.8) (Formiminoglutamase) (Formiminoglutamate hydrolase), formiminoglutamate hydrolase [imported],	PF00491:Arginase,	IPR005923:Formiminoglutamase, IPR006035:Arginase/agmatinase/formiminoglutamase,	HAL00340:HISTIDINE METABOLISM,	PS00147:ARGINASE_1, PS00148:ARGINASE_2, PS01053:ARGINASE_3,	hutG,	metal ion-binding site:Manganese 1, metal ion-binding site:Manganese 2,						complete proteome, histidine metabolism, hydrolase, manganese, metal-binding,
VNG1211G	15790275	IMIDAZOLONE-5-PROPIONATE HYDROLASE			hutI	Imidazolone-5-propionate hydrolase, Probable imidazolonepropionase, Probable imidazolonepropionase (EC 3.5.2.7) (Imidazolone-5-propionate hydrolase), imidazolone-5-propionate hydrolase [imported],	PF01979:Amidohydro_1,	IPR005920:Imidazolonepropionase, IPR006680:Amidohydrolase 1,	HAL00340:HISTIDINE METABOLISM,		hutI,			Nucleotide transport and metabolism / General function prediction only,		COG0402: SsnA; Cytosine deaminase and related metal-dependent hydrolases,	SF006543:metal-dependent hydrolase (amidohydrolase),	complete proteome, histidine metabolism, hydrolase,
VNG1213C	15790277	VNG1213C		catalytic activity, hydrolase activity, hydrolase activity, acting on ester bonds, nuclease activity,				IPR012337:Polynucleotidyl transferase, Ribonuclease H fold,			VNG1213C,			DNA replication, recombination, and repair,		COG3359: COG3359; Predicted exonuclease,	SF030503:Not Yet Assigned,	Hydrolase, Nuclease, complete proteome,
VNG1240G	15790298	AMINO ACID TRANSPORTER	amine transport, amino acid transport, carboxylic acid transport, cellular physiological process, cellular process, establishment of localization, localization, organic acid transport, physiological process, response to stimulus, response to stress, transport,	amine transporter activity, amino acid transporter activity, carboxylic acid transporter activity, carrier activity, electrochemical potential-driven transporter activity, organic acid transporter activity, polyamine transporter activity, porter activity, transporter activity,	yhdG	Amino acid transporter, amino acid transporter [imported],	PF00324:AA_permease, PF00582:Usp,	IPR001827:Homeobox protein, antennapedia type, IPR002293:Amino acid/polyamine transporter I, IPR004841:Amino acid permease-associated region, IPR006016:UspA,		PS00032:ANTENNAPEDIA,	yhdG,		cell, membrane,					complete proteome,
VNG1271H	15790321	VNG1271H									VNG1271H,							complete proteome,
VNG1295H	15790338	VNG1295H									VNG1295H,							complete proteome,
VNG1314H	15790353	VNG1314H									VNG1314H,							complete proteome,
VNG1315H	15790354	VNG1315H									VNG1315H,						SF030511:Not Yet Assigned,	complete proteome,
VNG1318H	15790356	VNG1318H									VNG1318H,						SF030512:Not Yet Assigned,	complete proteome,
VNG1340C	15790371	VNG1340C					PF00753:Lactamase_B,	IPR001279:Beta-lactamase-like,			VNG1340C,						SF005457:glyoxalase,	complete proteome,
VNG1372C	15790396	VNG1372C									VNG1372C,							complete proteome,
VNG1380H	15790402	VNG1380H									VNG1380H,						SF030517:Not Yet Assigned,	complete proteome,
VNG1394H	15790412	VNG1394H									VNG1394H,						SF030521:Not Yet Assigned,	complete proteome,
VNG1406G	16554496	PUTATIVE DNA HELICASE	DNA metabolism, DNA repair, biopolymer metabolism, cellular metabolism, cellular physiological process, cellular process, macromolecule metabolism, metabolism, nucleobase, nucleoside, nucleotide and nucleic acid metabolism, nucleotide-excision repair, physiological process, primary metabolism, response to DNA damage stimulus, response to endogenous stimulus, response to stimulus, response to stre…	ATP binding, ATP-dependent DNA helicase activity, ATP-dependent helicase activity, ATPase activity, ATPase activity, coupled, DNA binding, DNA helicase activity, DNA-dependent ATPase activity, adenyl nucleotide binding, binding, catalytic activity, helicase activity, hydrolase activity, hydrolase activity, acting on acid anhydrides, hydrolase activity, acting on acid anhydrides, in phosphorus-con…	rhl	Predicted helicase (superfamily II), Putative DNA helicase, probable DNA helicase [imported],	PF00271:Helicase_C, PF04851:ResIII,	IPR001161:Xeroderma pigmentosum group B protein (XP-B), IPR001410:DEAD/DEAH box helicase, IPR001650:Helicase, C-terminal, IPR006935:Type III restriction enzyme, res subunit,			VNG1406Gm,		cell, intracellular, intracellular membrane-bound organelle, intracellular organelle, membrane-bound organelle, nucleus, organelle,	DNA replication, recombination, and repair,	SM00490:HELICc,	COG1198: PriA; Primosomal protein N' (replication factor Y) - superfamily II helicase,		complete proteome, helicase,
VNG1455H	15790457	VNG1455H					PF07681:DoxX,	IPR011637:DoxX,			VNG1455H,							complete proteome,
VNG1457C	15790459	VNG1457C		N-acetyltransferase activity, N-acyltransferase activity, acetyltransferase activity, acyltransferase activity, catalytic activity, transferase activity, transferase activity, transferring acyl groups, transferase activity, transferring groups other than amino-acyl groups,			PF00583:Acetyltransf_1,	IPR000182:GCN5-related N-acetyltransferase,			VNG1457C,							complete proteome,
VNG1458G	15790460	PHYTOENE SYNTHASE	biosynthesis, metabolism, physiological process,	catalytic activity, transferase activity,	crtB1	Phytoene synthase, phytoene synthase [imported],	PF00494:SQS_PSY,	IPR002060:Squalene/phytoene synthase,	HAL00100:BIOSYNTHESIS OF STEROIDS, HAL00900:TERPENOID BIOSYNTHESIS,	PS01045:SQUALEN_PHYTOEN_SYN_2,	crtB1,						SF028736:Mycobacterium marinum phytoene synthase,	complete proteome,
VNG1465G	15790466	BACTERIORHODOPSIN RELATED PROTEIN			brp	Bacteriorhodopsin related protein, bacteriorhodopsin related protein [imported],					brp,						SF030231:Not Yet Assigned,	complete proteome,
VNG1467G	15790468	BACTERIORHODOPSIN PRECURSOR		G-protein coupled photoreceptor activity, G-protein coupled receptor activity, photoreceptor activity, receptor activity, rhodopsin-like receptor activity, signal transducer activity, transmembrane receptor activity,	bop	BR, Bacteriorhodopsin precursor (BR), bacteriorhodopsin [imported], bacteriorhodopsin precursor,	PF01036:Bac_rhodopsin,	IPR001425:Bacterial rhodopsin,		PS00327:BACTERIAL_OPSIN_RET, PS00950:BACTERIAL_OPSIN_1,	bop,	binding site:Retinal chromophore (covalent), site:Primary proton acceptor, transmembrane region,					SF002898:bacteriorhodopsin,	3d-structure, chromophore, chromoprotein, complete proteome, direct protein sequencing, hydrogen ion transport, ion transport, membrane, photoreceptor, photoreceptor protein, pyroglutamic acid, pyrrolidone carboxylic acid, receptor, retinal, retinal protein, sensory transduction, transmembrane, transmembrane protein, transport,
VNG1473H	15790473	VNG1473H									VNG1473H,							complete proteome,
VNG1500H	15790494	VNG1500H									VNG1500H,							complete proteome,
VNG1514H	15790503	VNG1514H									VNG1514H,			Function unknown,		COG2881: COG2881; Uncharacterized protein conserved in archaea,	SF030532:uncharacterized conserved protein,	complete proteome,
VNG1519H	15790506	VNG1519H									VNG1519H,							complete proteome,
VNG1529G	15790513	METHYLMALONYL-COA DECARBOXYLASE, SUBUNIT ALPHA	biosynthesis, carboxylic acid biosynthesis, carboxylic acid metabolism, cellular biosynthesis, cellular lipid metabolism, cellular metabolism, cellular physiological process, cellular process, fatty acid biosynthesis, fatty acid metabolism, lipid biosynthesis, lipid metabolism, metabolism, organic acid biosynthesis, organic acid metabolism, physiological process, primary metabolism,	acetyl-CoA carboxylase activity, catalytic activity, ligase activity, ligase activity, forming carbon-carbon bonds,	mmdA	Methylmalonyl-CoA decarboxylase, subunit alpha, methylmalonyl-CoA decarboxylase, subunit alpha [imported],	PF01039:Carboxyl_trans,	IPR000022:Carboxyl transferase, IPR000438:Acetyl-CoA carboxylase carboxyl transferase, beta subunit, IPR011762:Acetyl-coenzyme A carboxyltransferase, N-terminal, IPR011763:Acetyl-coenzyme A carboxyltransferase, C-terminal,	HAL00640:PROPANOATE METABOLISM,	PS50980:PS50980, PS50989:PS50989,	mmdA,		acetyl-CoA carboxylase complex, cell, cytoplasm, intracellular, protein complex,				SF001593:propionyl-CoA carboxylase beta chain,	complete proteome,
VNG1590H	15790558	VNG1590H									VNG1590H,							complete proteome,
VNG1592G	15790560	SULFATE TRANSPORT SYSTEM PERMEASE PROTEIN	cellular physiological process, cellular process, establishment of localization, localization, physiological process, transport,	transporter activity,	cysT2	Sulfate transport system permease protein, sulfate transport system permease protein [imported],	PF00528:BPD_transp_1,	IPR000515:Binding-protein-dependent transport systems inner membrane component, IPR006469:NifC-like ABC-type porter,	HAL02010:ABC TRANSPORTERS - GENERAL,	PS50928:PS50928,	cysT2,		cell, integral to membrane, intrinsic to membrane, membrane,				SF002807:maltose transport protein malG,	complete proteome, transmembrane, transport,
VNG1595C	15790561	UPF0100 PROTEIN VNG1595C				Hypothetical UPF0100 protein UPF0100 protein	PF01547:SBP_bac_1,	IPR006059:Bacterial extracellular solute-binding protein, family 1, IPR006311:Twin-arginine translocation pathway signal,	HAL02010:ABC TRANSPORTERS - GENERAL,		VNG1595C,			Inorganic ion transport and metabolism,		COG0725: ModA; ABC-type molybdate transport system, periplasmic component,		complete proteome,
VNG1613H	15790572	VNG1613H									VNG1613H,						SF030536:Not Yet Assigned,	complete proteome,
VNG1626C	15790583	VNG1626C					PF00892:DUF6,	IPR000620:Protein of unknown function DUF6, transmembrane,			VNG1626C,		cell, membrane,					complete proteome,
VNG1648G	15790599	N-(5'-PHOSPHORIBOSYL)ANTHRANILATE ISOMERASE			trpF	N-(5'-phosphoribosyl)anthranilate isomerase, N-(5'-phosphoribosyl)anthranilate isomerase (EC 5.3.1.24) (PRAI), PRAI, phosphoribosylanthranilate isomerase [imported],	PF00697:PRAI,	IPR001240:N-(5'phosphoribosyl)anthranilate isomerase (PRAI),	HAL00400:PHENYLALANINE, TYROSINE AND TRYPTOPHAN BIOSYNTHESIS,		trpF,						SF001385:phosphoribosylanthranilate isomerase,	amino-acid biosynthesis, aromatic amino acid biosynthesis, complete proteome, isomerase, tryptophan biosynthesis,
VNG1656H	15790607	VNG1656H									VNG1656H,						SF030541:Not Yet Assigned,	complete proteome,
VNG1663C	15790611	VNG1663C					PF00571:CBS,	IPR000644:CBS,			VNG1663C,				SM00116:CBS,		SF036983:uncharacterized protein with 2 CBS domain pairs, MJ1404 type,	complete proteome,
VNG1681C	15790626	VNG1681C					PF04240:DUF422,	IPR007354:Protein of unknown function DUF422,			VNG1681C,							complete proteome,
VNG1746C	15790672	VNG1746C									VNG1746C,			Function unknown,		COG3361: COG3361; Uncharacterized conserved protein,	SF026641:Not Yet Assigned,	complete proteome,
VNG1781C	15790699	VNG1781C	metabolism, physiological process,	catalytic activity, transferase activity,			PF01255:Prenyltransf,	IPR001441:Di-trans-poly-cis-decaprenylcistransferase,			VNG1781C,						SF005638:cis-prenyltransferase,	Transferase, complete proteome,
VNG1784C	15790701	VNG1784C	DNA metabolism, DNA modification, DNA replication, DNA replication, synthesis of RNA primer, DNA strand elongation, DNA-dependent DNA replication, biopolymer metabolism, biopolymer modification, cellular metabolism, cellular physiological process, cellular process, lagging strand elongation, macromolecule metabolism, metabolism, nucleobase, nucleoside, nucleotide and nucleic acid metabolism, phys…	DNA primase activity, DNA-directed RNA polymerase activity, binding, catalytic activity, nucleic acid binding, nucleotidyltransferase activity, transferase activity, transferase activity, transferring phosphorus-containing groups,			PF01751:Toprim,	IPR006154:Toprim subdomain, IPR006171:TOPRIM, IPR006647:Toprim, primase,			VNG1784C,				SM00493:TOPRIM,		SF006345:conserved hypothetical protein MJ1206,	complete proteome,
VNG1785G	15790703	PANTOTHENATE PERMEASE	cellular physiological process, cellular process, establishment of localization, localization, physiological process, transport,	transporter activity,	panF	Pantothenate permease, pantothenate permease [imported],	PF00474:SSF,	IPR001734:Na+/solute symporter,		PS50283:PS50283,	panF,		cell, membrane,					complete proteome,
VNG1796H	15790713	VNG1796H									VNG1796H,						SF030551:Not Yet Assigned,	complete proteome,
VNG1797G	15790711	HK			thrB	HK, HSK, Homoserine kinase, Homoserine kinase (EC 2.7.1.39) (HSK) (HK), homoserine kinase [imported],	PF00288:GHMP_kinases_N,	IPR000870:Homoserine kinase, IPR006203:GHMP kinase, ATP-binding region, IPR006204:GHMP kinase,	HAL00260:GLYCINE, SERINE AND THREONINE METABOLISM,	PS00627:GHMP_KINASES_ATP,	thrB,	nucleotide phosphate-binding region:ATP,		Amino acid transport and metabolism,		COG0083: ThrB; Homoserine kinase,	SF000676:Homoserine kinase,	amino-acid biosynthesis, atp-binding, complete proteome, kinase, nucleotide-binding, threonine biosynthesis, transferase,
VNG1898C	15790787	VNG1898C	response to stimulus, response to stress,				PF00582:Usp,	IPR006015:Universal stress protein (Usp), IPR006016:UspA,			VNG1898C,							complete proteome,
VNG1902H	15790791	VNG1902H									VNG1902H,							complete proteome,
VNG1906H	15790795	VNG1906H					PF04186:FxsA,	IPR007313:FxsA cytoplasmic membrane protein,			VNG1906H,		cell, membrane,				SF010259:FxsA protein (suppressor of F plasmid exclusion of phage T7),	complete proteome,
VNG1917H	15790802	VNG1917H						IPR008317:Uncharacterised conserved protein UCP030561,			VNG1917H,			Function unknown,		COG4538: COG4538; Uncharacterized conserved protein,	SF030561:uncharacterized conserved protein,	complete proteome,
VNG1919H	15790804	PROTEIN CRCB HOMOLOG 1			crcB1	Protein crcB homolog 1,	PF02537:CRCB,	IPR003691:Camphor resistance CrcB protein,			VNG1919H,	transmembrane region,					SF004885:hypothetical protein MJ1523,	complete proteome, membrane, transmembrane,
VNG1925H	15790809	VNG1925H									VNG1925H,							complete proteome,
VNG1938C	15790818	7,8-DIDEMETHYL-8-HYDROXY-5-DEAZARIBOFLAVIN SYNTHASE SUBUNIT 2			cofH	7,8-didemethyl-8-hydroxy-5-deazariboflavin synthase subunit 2, FO synthase subunit 2, FO synthase subunit 2 (EC 2.5.1.-) (7,8-didemethyl-8-hydroxy-5- deazariboflavin synthase subunit 2),	PF04055:Radical_SAM,	IPR006638:Elongator protein 3/MiaB/NifB, IPR007197:Radical SAM,			VNG1938C,	metal ion-binding site:Iron-sulfur (4Fe-4S-S-AdoMet),			SM00729:Elp3,			4fe-4s, complete proteome, iron, iron-sulfur, metal-binding, transferase,
VNG1946G	15790826	FORMYLTETRAHYDROFOLATE DEFORMYLASE	IMP biosynthesis, IMP metabolism, biosynthesis, cellular biosynthesis, cellular metabolism, cellular physiological process, cellular process, metabolism, nucleobase, nucleoside, nucleotide and nucleic acid metabolism, nucleoside monophosphate biosynthesis, nucleoside monophosphate metabolism, nucleotide biosynthesis, nucleotide metabolism, physiological process, primary metabolism, purine nucleos…	amine binding, amino acid binding, binding, catalytic activity, formyltetrahydrofolate deformylase activity, glycine hydroxymethyltransferase activity, hydrolase activity, hydrolase activity, acting on carbon-nitrogen (but not peptide) bonds, hydrolase activity, acting on carbon-nitrogen (but not peptide) bonds, in linear amides, methyltransferase activity, transferase activity, transferase activ…	purU	Formyltetrahydrofolate deformylase, formyltetrahydrofolate deformylase [imported],	PF00551:Formyl_trans_N, PF01842:ACT,	IPR002376:Formyl transferase, N-terminal, IPR002912:Amino acid-binding ACT, IPR004810:Formyltetrahydrofolate deformylase,	HAL00630:GLYOXYLATE AND DICARBOXYLATE METABOLISM, HAL00670:ONE CARBON POOL BY FOLATE,		purU,			Nucleotide transport and metabolism,		COG0788: PurU; Formyltetrahydrofolate hydrolase,	SF036480:formyltetrahydrofolate deformylase,	complete proteome,
VNG1964H	15790839	VNG1964H									VNG1964H,			DNA replication, recombination, and repair / Posttranslational modification, protein turnover, chaperones,		COG1474: CDC6; Cdc6-related protein, AAA superfamily ATPase,		complete proteome,
VNG1971G	15790843	PROBABLE ANAEROBIC GLYCEROL-3-PHOSPHATE DEHYDROGENASE SUBUNIT B			glpB, gpdB	Anaerobic G-3-P dehydrogenase subunit B, Anaerobic G3Pdhase B, Probable anaerobic glycerol-3-phosphate dehydrogenase subunit B, Probable anaerobic glycerol-3-phosphate dehydrogenase subunit B (EC 1.1.99.5) (Anaerobic G-3-P dehydrogenase subunit B) (Anaerobic G3Pdhase B), glycerol-3-phosphate dehydrogenase chain B [imported],	PF00890:FAD_binding_2, PF06982:PF06982,	IPR001100:Pyridine nucleotide-disulphide oxidoreductase, class I, IPR003953:Fumarate reductase/succinate dehydrogenase flavoprotein, N-terminal, IPR009158:Anaerobic glycerol-3-phosphate dehydrogenase, subunit B,	HAL00564:GLYCEROPHOSPHOLIPID METABOLISM,		gpdB,						SF000141:anaerobic glycerol-3-phosphate dehydrogenase, subunit B,	complete proteome, flavoprotein, fmn, oxidoreductase,
VNG1976H	15790847	VNG1976H									VNG1976H,							complete proteome,
VNG2001G	15790868	OLIGOPEPTIDASE	cellular macromolecule metabolism, cellular metabolism, cellular physiological process, cellular process, cellular protein metabolism, macromolecule metabolism, metabolism, physiological process, primary metabolism, protein metabolism, proteolysis,	catalytic activity, endopeptidase activity, hydrolase activity, metalloendopeptidase activity, peptidase activity,	yjbG	Oligopeptidase, oligopeptidase [imported],	PF01432:Peptidase_M3,	IPR001567:Peptidase M3A and M3B, thimet/oligopeptidase F, IPR004438:Peptidase M3B, oligoendopeptidase F, IPR006025:Peptidase M, neutral zinc metallopeptidases, zinc-binding site,		PS00142:ZINC_PROTEASE,	yjbG,						SF004780:oligoendopeptidase F,	complete proteome,
VNG2002H	15790869	VNG2002H	cellular macromolecule metabolism, cellular metabolism, cellular physiological process, cellular process, cellular protein metabolism, macromolecule metabolism, metabolism, physiological process, primary metabolism, protein metabolism, proteolysis,	catalytic activity, hydrolase activity, peptidase activity,			PF02225:PA, PF04389:Peptidase_M28,	IPR003137:Protease-associated PA, IPR007484:Peptidase M28,			VNG2002H,			General function prediction only,		COG2234: Iap; Predicted aminopeptidases,		complete proteome,
VNG2014H	15790877	VNG2014H									VNG2014H,							complete proteome,
VNG2034H	15790891	VNG2034H	carbohydrate transport, cellular physiological process, cellular process, establishment of localization, localization, phosphoenolpyruvate-dependent sugar phosphotransferase system, physiological process, transport,	carbohydrate transporter activity, carrier activity, electrochemical potential-driven transporter activity, porter activity, sugar porter activity, sugar transporter activity, transporter activity,				IPR003188:Phosphotransferase system, lactose/cellobiose-specific IIA subunit,			VNG2034H,		cell, membrane,				SF030575:Not Yet Assigned,	complete proteome,
VNG2078G	15790923	PROBABLE ACETYLTRANSFERASE		N-acetyltransferase activity, N-acyltransferase activity, acetyltransferase activity, acyltransferase activity, catalytic activity, transferase activity, transferase activity, transferring acyl groups, transferase activity, transferring groups other than amino-acyl groups,	hat2	Probable acetyltransferase, probable acetyltransferase [imported],	PF00583:Acetyltransf_1,	IPR000182:GCN5-related N-acetyltransferase,			hat2,						SF000420:ribosomal protein serine N-acetyltransferase,	complete proteome, transferase,
VNG2079G	15790922	MISMATCH REPAIR PROTEIN			mutT	Mismatch repair protein, mismatch repair protein [imported],	PF00293:NUDIX,	IPR000086:NUDIX hydrolase,		PS00893:NUDIX,	mutT,						SF030578:Not Yet Assigned,	complete proteome,
VNG2087G	15790930	IMIDAZOLEGLYCEROL-PHOSPHATE SYNTHASE [IMPORTED]			hisH2	imidazoleglycerol-phosphate synthase [imported],	PF00117:GATase,		HAL00340:HISTIDINE METABOLISM,		hisH2,			Nucleotide transport and metabolism,		COG0047: PurL; Phosphoribosylformylglycinamidine (FGAM) synthase, glutamine amidotransferase domain,	SF000495:imidazole glycerol phosphate synthase, glutamine amidotransferase HisH subunit,
VNG2109H	15790947	VNG2109H									VNG2109H,							complete proteome,
VNG2115H	15790951	VNG2115H	cell homeostasis, cell redox homeostasis, cellular metabolism, cellular physiological process, cellular process, electron transport, establishment of localization, generation of precursor metabolites and energy, homeostasis, localization, metabolism, physiological process, transport,	electron transporter activity, transporter activity,			PF00462:Glutaredoxin,	IPR002109:Glutaredoxin, IPR011767:Glutaredoxin active site, IPR012335:Thioredoxin fold, IPR012336:Thioredoxin-like fold,		PS00195:GLUTAREDOXIN,	VNG2115H,							complete proteome,
VNG2123G	15790959	NA+/H+ ANTIPORTER	cation transport, cellular physiological process, cellular process, establishment of localization, homeostasis, ion homeostasis, ion transport, localization, metal ion transport, monovalent inorganic cation transport, physiological process, regulation of pH, sodium ion transport, transport,	antiporter activity, carrier activity, cation transporter activity, cation:cation antiporter activity, electrochemical potential-driven transporter activity, hydrogen ion transporter activity, ion transporter activity, monovalent cation:proton antiporter activity, monovalent inorganic cation transporter activity, porter activity, sodium:hydrogen antiporter activity, transporter activity,	nhaC2	Na+/H+ antiporter, Na+/H+ antiporter [imported],	PF03553:Na_H_antiporter,	IPR004770:Na+/H+ antiporter NhaC,			nhaC2,		cell, integral to membrane, intrinsic to membrane, membrane,				SF006226:Na(+)/H(+) antiporter, NhaC type,	complete proteome,
VNG2130G	15790965	CELL DIVISION INHIBITOR	biosynthesis, cell division, cellular biosynthesis, cellular metabolism, cellular physiological process, cellular process, cobalamin biosynthesis, cobalamin metabolism, cofactor biosynthesis, cofactor metabolism, heterocycle metabolism, metabolism, physiological process, porphyrin biosynthesis, porphyrin metabolism, vitamin biosynthesis, vitamin metabolism, water-soluble vitamin biosynthesis, wat…	catalytic activity, cobyrinic acid a,c-diamide synthase activity, glutaminase activity, hydrolase activity, hydrolase activity, acting on carbon-nitrogen (but not peptide) bonds, hydrolase activity, acting on carbon-nitrogen (but not peptide) bonds, in linear amides,	minD2	Cell division inhibitor, cell division inhibitor [imported],	PF00142:Fer4_NifH, PF00991:PF00991, PF01656:CbiA,	IPR002586:Cobyrinic acid a,c-diamide synthase,			minD2,			Cell division and chromosome partitioning,		COG0455: COG0455; ATPases involved in chromosome partitioning,		cell division, complete proteome,
VNG2156C	15790989	VNG2156C									VNG2156C,			Posttranslational modification, protein turnover, chaperones,		COG4745: COG4745; Predicted membrane-bound mannosyltransferase,	SF030218:Not Yet Assigned,	complete proteome,
VNG2159G	16554511	MANNOSE-1-PHOSPHATE GUANYLYLTRANSFERASE	biopolymer metabolism, biosynthesis, carbohydrate metabolism, macromolecule metabolism, metabolism, physiological process, polysaccharide metabolism, primary metabolism,	catalytic activity, mannose-1-phosphate guanylyltransferase (GDP) activity, mannose-phosphate guanylyltransferase activity, nucleotidyltransferase activity, transferase activity, transferase activity, transferring phosphorus-containing groups,	manC	Mannose-1-phosphate guanylyltransferase, mannose-1-phosphate guanylyltransferase [imported],	PF00483:NTP_transferase, PF01050:MannoseP_isomer,	IPR001538:Mannose-6-phosphate isomerase, type II, IPR005835:Nucleotidyl transferase,	HAL00051:FRUCTOSE AND MANNOSE METABOLISM,		manC,			Cell envelope biogenesis, outer membrane,		COG0836: {ManC}; Mannose-1-phosphate guanylyltransferase,		complete proteome, nucleotidyltransferase, transferase,
VNG2179H	15791010	VNG2179H									VNG2179H,			Function unknown,		COG3430: COG3430; Uncharacterized protein conserved in archaea,	SF030587:uncharacterized conserved protein,	complete proteome,
VNG2184G	15791015	TFIIB 1			tfbA	TFIIB 1, Transcription initiation factor IIB 1, Transcription initiation factor IIB 1 (TFIIB 1), transcription initiation factor IIB [imported],	PF00382:TFIIB, PF08271:TFIIB_Zn_Ribbon,	IPR000812:Transcription factor TFIIB related, IPR006670:Cyclin, IPR013137:Zinc finger, TFIIB-type, IPR013150:Transcription factor TFIIB, cyclin-related,	HAL03022:BASAL TRANSCRIPTION FACTORS,	PS00782:TFIIB, PS51134:PS51134,	tfbA,	metal ion-binding site:Zinc, repeat:1, repeat:2, zinc finger region:TFIIB-type,					SF003050:transcription initiation factor IIB,	complete proteome, metal-binding, transcription, transcription initiation, transcription regulation, zinc, zinc-finger,
VNG2185H	15791016	VNG2185H									VNG2185H,						SF030589:Not Yet Assigned,	complete proteome,
VNG2196G	15791024	HALOCYANIN-LIKE	cellular metabolism, cellular physiological process, cellular process, electron transport, establishment of localization, generation of precursor metabolites and energy, localization, metabolism, physiological process, transport,	binding, cation binding, copper ion binding, electron transporter activity, ion binding, metal ion binding, transition metal ion binding, transporter activity,	hcpB	Halocyanin-like, halocyanin precursor-like [imported],	PF00127:Copper-bind,	IPR000923:Blue (type 1) copper domain, IPR002386:Amicyanin, IPR006311:Twin-arginine translocation pathway signal, IPR011572:Blue (type 1) copper subtype,		PS00196:COPPER_BLUE,	hcpB,							complete proteome,
VNG2197H	15791025	VNG2197H									VNG2197H,							complete proteome,
VNG2199H	15791026	VNG2199H						IPR006311:Twin-arginine translocation pathway signal,			VNG2199H,			Function unknown,		COG2836: COG2836; Uncharacterized conserved protein,		complete proteome,
VNG2214G	15791038	DNA DAMAGE-INDUCIBLE PROTEIN	cellular physiological process, cellular process, drug transport, establishment of localization, localization, multidrug transport, physiological process, response to abiotic stimulus, response to chemical stimulus, response to drug, response to stimulus, transport,	antiporter activity, carrier activity, drug transporter activity, electrochemical potential-driven transporter activity, porter activity, transporter activity,	dinF	DNA damage-inducible protein, DNA damage-inducible protein [imported],	PF01554:MatE,	IPR002528:Multi antimicrobial extrusion protein MatE,			dinF,		cell, membrane,	Defense mechanisms,		COG0534: NorM; Na+-driven multidrug efflux pump,		complete proteome,
VNG2246H	15791063	VNG2246H									VNG2246H,							complete proteome,
VNG2286G	15791096	GLUTAMATE MUTASE SIGMA SUBUNIT			mamA	Glutamate mutase sigma subunit, Methylaspartate mutase S chain, Methylaspartate mutase S chain (EC 5.4.99.1) (Glutamate mutase sigma subunit), methylaspartate mutase [imported],	PF02310:B12-binding,	IPR006158:Cobalamin vitamin B12-binding, IPR006394:Methylaspartate mutase S subunit,	HAL00660:C5-BRANCHED DIBASIC ACID METABOLISM,		mamA,	domain:B12-binding, metal ion-binding site:Cobalt (cobalamin axial ligand),					SF001496:Clostridium methylaspartate mutase small chain,	Cobalamin, Metal-binding, cobalt, complete proteome, isomerase, vitamin b12,
VNG2298H	15791107	VNG2298H									VNG2298H,							complete proteome,
VNG2335H	15791137	VNG2335H									VNG2335H,							complete proteome,
VNG2385H	15791175	VNG2385H									VNG2385H,							complete proteome,
VNG2387H	15791177	VNG2387H									VNG2387H,						SF030604:Not Yet Assigned,	complete proteome,
VNG2412H	15791195	VNG2412H									VNG2412H,							complete proteome,
VNG2413H	15791196	VNG2413H					PF04173:DoxD, PF07681:DoxX,	IPR011637:DoxX,			VNG2413H,							complete proteome,
VNG2420G	15791203	HOMOSERINE TRANSACETYLASE			metA, metX	HTA, Homoserine O-trans-acetylase, Homoserine transacetylase, Probable homoserine O-acetyltransferase, Probable homoserine O-acetyltransferase (EC 2.3.1.31) (Homoserine O- trans-acetylase) (Homoserine transacetylase) (HTA), homoserine O-acetyltransferase [imported],	PF00561:Abhydrolase_1,	IPR000073:Alpha/beta hydrolase fold-1, IPR006296:Homoserine O-acetyltransferase, IPR008220:Homoserine acetyltransferase,	HAL00271:METHIONINE METABOLISM, HAL00920:SULFUR METABOLISM,		metA,			Amino acid transport and metabolism,		COG2021: MET2; Homoserine acetyltransferase,	SF000443:homoserine acetyltransferase,	acyltransferase, amino-acid biosynthesis, complete proteome, methionine biosynthesis, transferase,
VNG2421G	15791204	O-ACETYL HOMOSERINE	amine metabolism, amino acid and derivative metabolism, amino acid metabolism, carboxylic acid metabolism, cellular metabolism, cellular physiological process, cellular process, metabolism, nitrogen compound metabolism, organic acid metabolism, physiological process, primary metabolism,	catalytic activity, transferase activity, transferase activity, transferring alkyl or aryl (other than methyl) groups,	hal	O-acetyl homoserine, O-acetyl homoserine [imported],	PF01053:Cys_Met_Meta_PP,	IPR000277:Cys/Met metabolism pyridoxal-phosphate-dependent enzymes, IPR006235:O-acetylhomoserine/O-acetylserine sulfhydrylase,	HAL00271:METHIONINE METABOLISM, HAL00272:CYSTEINE METABOLISM,		hal,						SF001434:cystathionine gamma-synthase,	complete proteome,
VNG2437G	15791215	CITRULLINE--ASPARTATE LIGASE			argG	Argininosuccinate synthase, Argininosuccinate synthase (EC 6.3.4.5) (Citrulline--aspartate ligase), Citrulline--aspartate ligase, argininosuccinate synthetase [imported],	PF00764:Arginosuc_synth,	IPR001518:Argininosuccinate synthase,	HAL00220:UREA CYCLE AND METABOLISM OF AMINO GROUPS, HAL00252:ALANINE AND ASPARTATE METABOLISM, HAL00330:ARGININE AND PROLINE METABOLISM,	PS00564:ARGININOSUCCIN_SYN_1, PS00565:ARGININOSUCCIN_SYN_2,	argG,						SF001579:argininosuccinate synthase,	amino-acid biosynthesis, arginine biosynthesis, atp-binding, complete proteome, ligase, nucleotide-binding,
VNG2447G	15791224	L-ALLO-THREONINE ALDOLASE	amine metabolism, amino acid and derivative metabolism, amino acid metabolism, carboxylic acid metabolism, cellular metabolism, cellular physiological process, cellular process, metabolism, nitrogen compound metabolism, organic acid metabolism, physiological process, primary metabolism,	catalytic activity, lyase activity,	lta	L-allo-threonine aldolase, l-allo-threonine aldolase [imported],	PF01212:Beta_elim_lyase,	IPR001597:Aromatic amino acid beta-eliminating lyase/threonine aldolase,	HAL00051:FRUCTOSE AND MANNOSE METABOLISM, HAL00350:TYROSINE METABOLISM, HAL00362:BENZOATE DEGRADATION VIA HYDROXYLATION, HAL00628:FLUORENE DEGRADATION,		lta,			Amino acid transport and metabolism,		COG2008: GLY1; Threonine aldolase,		complete proteome,
VNG2458C	15791231	VNG2458C	cation transport, cellular physiological process, cellular process, establishment of localization, ion transport, localization, physiological process, transport,	cation transporter activity, ion transporter activity, transporter activity,			PF01769:MgtE,	IPR006667:MgtE integral membrane region,			VNG2458C,			Inorganic ion transport and metabolism,		COG1824: COG1824; Permease, similar to cation transporters,		complete proteome,
VNG2480H	16554519	VNG2480H				hypothetical protein VNG2480Hm,					VNG2480Hm,			Inorganic ion transport and metabolism,		COG0704: PhoU; Phosphate uptake regulator,	SF030608:Not Yet Assigned,	complete proteome,
VNG2484G	15791251	PHOSPHATE TRANSPORTER PERMEASE	anion transport, cellular physiological process, cellular process, establishment of localization, inorganic anion transport, ion transport, localization, phosphate transport, physiological process, transport,	anion transporter activity, carrier activity, electrochemical potential-driven transporter activity, inorganic anion transporter activity, ion transporter activity, phosphate transporter activity, porter activity, transporter activity,	pstC1	Phosphate transporter permease, phosphate transporter permease [imported],	PF00528:BPD_transp_1,	IPR000515:Binding-protein-dependent transport systems inner membrane component, IPR011864:Phosphate ABC transporter, permease protein PstC,	HAL02010:ABC TRANSPORTERS - GENERAL,	PS50928:PS50928,	pstC1,		cell, integral to membrane, intrinsic to membrane, membrane,	Inorganic ion transport and metabolism,		COG0573: PstC; ABC-type phosphate transport system, permease component, COG4149: ModC; ABC-type molybdate transport system, permease component,		complete proteome, transmembrane, transport,
VNG2638G	15791367	GERANYLGERANYL HYDROGENASE	cellular metabolism, cellular physiological process, cellular process, electron transport, establishment of localization, generation of precursor metabolites and energy, localization, metabolism, physiological process, transport,	catalytic activity, oxidoreductase activity,	bchP	Geranylgeranyl hydrogenase, geranylgeranyl hydrogenase [imported],	PF01266:DAO, PF01360:PF01360, PF07992:Pyr_redox_2,	IPR003042:Aromatic-ring hydroxylase, IPR011777:Geranylgeranyl reductase, plantal and prokaryotic, IPR013027:FAD-dependent pyridine nucleotide-disulphide oxidoreductase,			bchP,							complete proteome, fad, flavoprotein, oxidoreductase,
VNG2678H	15791397	VNG2678H									VNG2678H,						SF030621:Not Yet Assigned,	complete proteome,
VNG5066G	10803594	SODIUM-DEPENDENT PHOSPHATE TRANSPORTER	anion transport, cellular physiological process, cellular process, establishment of localization, inorganic anion transport, ion transport, localization, phosphate transport, physiological process, transport,	anion transporter activity, carrier activity, electrochemical potential-driven transporter activity, inorganic anion transporter activity, ion transporter activity, phosphate transporter activity, porter activity, transporter activity,	phoT1_1, phoT1_2	Hypothetical protein, Hypothetical protein (Sodium-dependent phosphate transporter), Sodium-dependent phosphate transporter, sodium-dependent phosphate transport protein homolog H0556,	PF01384:PHO4,	IPR001204:Phosphate transporter,			VNG7047, VNG7162, phoT1_1, phoT1_2,		cell, membrane,					complete proteome, plasmid,
VNG5069C	10803596	VNG6066C				Hypothetical protein, Hypothetical protein (Vng6460c) (Vng6066c), conserved hypothetical protein H0571,	PF00581:Rhodanese, PF00753:Lactamase_B,	IPR001279:Beta-lactamase-like, IPR001763:Rhodanese-like,		PS50206:PS50206,	VNG6066C, VNG6460C, VNG7049, VNG7160,				SM00450:RHOD,		SF005457:glyoxalase,	complete proteome, plasmid,
VNG5108H	10803625	VNG6105H				Hypothetical protein, Hypothetical protein (Vng6105h), hypothetical protein H0878 [imported],					VNG6105H, VNG7078,							complete proteome, plasmid,
VNG5136G	10803642	REPLICATION PROTEIN			repI	RepI, RepI (Replication protein), Replication protein, plasmid replication protein repI [similarity],					repI,						SF009369:Halobacterium plasmid pNRC100 replication protein repH,	complete proteome, plasmid, plasmid replication,
VNG5141G	10803646	ATP-DEPENDENT RNA HELICASE		ATP binding, ATP-dependent helicase activity, ATPase activity, ATPase activity, coupled, DNA binding, adenyl nucleotide binding, binding, catalytic activity, helicase activity, hydrolase activity, hydrolase activity, acting on acid anhydrides, hydrolase activity, acting on acid anhydrides, in phosphorus-containing anhydrides, nucleic acid binding, nucleoside-triphosphatase activity, nucleotide bi…	hepA	ATP-dependent RNA helicase, Hypothetical protein, Hypothetical protein (ATP-dependent RNA helicase), probable ATP-dependent helicase H1186,	PF00176:SNF2_N, PF00271:Helicase_C, PF04851:ResIII,	IPR000330:SNF2-related, IPR001410:DEAD/DEAH box helicase, IPR001650:Helicase, C-terminal, IPR002017:Spectrin repeat, IPR011545:DEAD/DEAH box helicase, N-terminal,			VNG7099, hepA,				SM00487:DEXDc, SM00490:HELICc,			ATP, atp-binding, complete proteome, helicase, hydrolase, plasmid,
VNG5152H	10803655	HYPOTHETICAL PROTEIN				Hypothetical protein, hypothetical protein H1313 [imported],					VNG7108,						SF022136:Not Yet Assigned,	complete proteome, plasmid,
VNG5177C	10803668	HYPOTHETICAL PROTEIN		S-adenosylmethionine-dependent methyltransferase activity, catalytic activity, methyltransferase activity, transferase activity, transferase activity, transferring one-carbon groups,		Hypothetical protein, conserved hypothetical protein H1434,	PF01209:Ubie_methyltran, PF08241:Methyltransf_11,	IPR000051:SAM (and some other nucleotide) binding motif, IPR001601:Generic methyltransferase, IPR013216:Methyltransferase type 11,			VNG7121,						SF026824:Not Yet Assigned,	Methyltransferase, complete proteome, plasmid,
VNG5180G	10803670	ARSENITE-TRANSPORTING ATPASE			arsA, arsA2	Arsenical resistance ATPase, Arsenite-translocating ATPase, Arsenite-transporting ATPase, Putative arsenical pump-driving ATPase, Putative arsenical pump-driving ATPase (EC 3.6.3.16) (Arsenite- translocating ATPase) (Arsenical resistance ATPase) (Arsenite- transporting ATPase), probable arsenical pump-driving ATPase (EC 3.6.1.-) H1450,	PF02374:ArsA_ATPase,	IPR003348:Anion-transporting ATPase,			arsA,	nucleotide phosphate-binding region:ATP,		Cell division and chromosome partitioning,		COG1192: Soj; ATPases involved in chromosome partitioning,	SF001327:Escherichia coli plasmid R773 arsenical pump-driving ATPase,	ATP, P-loop, arsenical resistance, atp-binding, complete proteome, hydrolase, nucleotide-binding, plasmid, toxic oxyanion resistance,
VNG5185H	10803674	HYPOTHETICAL PROTEIN				Hypothetical protein, hypothetical protein H1484 [imported],					VNG7127,						SF022139:Not Yet Assigned,	complete proteome, plasmid,
VNG6133H	16120085	VNG6133H									VNG6133H,							complete proteome, plasmid,
VNG6143H	16120093	VNG6143H									VNG6143H,							complete proteome, plasmid,
VNG6144G	16120094	TRANSFER COMPLEX PROTEIN			trsE	Transfer complex protein,					trsE,			Intracellular trafficking and secretion,		COG3451: VirB4; Type IV secretory pathway, VirB4 components,		complete proteome, plasmid,
VNG6145H	16120095	VNG6145H									VNG6145H,							complete proteome, plasmid,
VNG6149H	16120099	VNG6149H									VNG6149H,							complete proteome, plasmid,
VNG6152H	16120101	VNG6152H									VNG6152H,							complete proteome, plasmid,
VNG6157H	16120105	VNG6157H	cellular metabolism, cellular physiological process, cellular process, electron transport, establishment of localization, generation of precursor metabolites and energy, localization, metabolism, physiological process, transport,	binding, heme binding, tetrapyrrole binding,				IPR012282:Cytochrome c region,			VNG6157H,							complete proteome, plasmid,
VNG6162H	16120110	VNG6162H						IPR006311:Twin-arginine translocation pathway signal,			VNG6162H,							complete proteome, plasmid,
VNG6164G	16120112	ORC / CELL DIVISION CONTROL PROTEIN 6	DNA metabolism, DNA replication, biopolymer metabolism, cell division, cellular metabolism, cellular physiological process, cellular process, macromolecule metabolism, metabolism, nucleobase, nucleoside, nucleotide and nucleic acid metabolism, physiological process, primary metabolism,	ATP binding, adenyl nucleotide binding, binding, catalytic activity, hydrolase activity, hydrolase activity, acting on acid anhydrides, hydrolase activity, acting on acid anhydrides, in phosphorus-containing anhydrides, nucleoside-triphosphatase activity, nucleotide binding, purine nucleotide binding, pyrophosphatase activity,	orc2	Orc / cell division control protein 6,		IPR003593:AAA ATPase,			orc2,			Transcription / Signal transduction mechanisms,	SM00382:AAA,	COG3829: RocR; Transcriptional regulator containing PAS, AAA-type ATPase, and DNA-binding domains,		Membrane, Transport, atp-binding, cell division, complete proteome, dna replication, nucleotide-binding, plasmid,
VNG6170H	16120116	VNG6170H									VNG6170H,							complete proteome, plasmid,
VNG6175G	16120119	TRK POTASSIUM UPTAKE SYSTEM PROTEIN	cation transport, cellular physiological process, cellular process, establishment of localization, ion transport, localization, metal ion transport, monovalent inorganic cation transport, physiological process, potassium ion transport, transport,	cation transporter activity, ion transporter activity, transporter activity,	trkA2	TRK potassium uptake system protein,	PF02080:TrkA_C, PF02254:TrkA_N,	IPR003148:TrkA-N, IPR006036:TrkA potassium uptake protein, IPR006037:TrkA-C,			trkA2,			Inorganic ion transport and metabolism,		COG0569: TrkA; K+ transport systems, NAD-binding component,		complete proteome, plasmid,
VNG6176G	16120120	ATP PHOSPHOHYDROLASE [POTASSIUM-TRANSPORTING] A CHAIN			kdpA	ATP phosphohydrolase [potassium-transporting] A chain, Potassium-binding and translocating subunit A, Potassium-translocating ATPase A chain, Potassium-transporting ATPase A chain, Potassium-transporting ATPase A chain (EC 3.6.3.12) (Potassium- translocating ATPase A chain) (ATP phosphohydrolase [potassium- transporting] A chain) (Potassium binding and translocating subunit A),	PF03814:KdpA,	IPR004623:K+ transporting ATPase, A subunit,	HAL02020:TWO-COMPONENT SYSTEM - GENERAL,		kdpA,	transmembrane region,					SF001294:H(+)/K(+)-transporting ATPase subunit A,	complete proteome, hydrolase, ion transport, membrane, plasmid, potassium, potassium transport, transmembrane, transport,
VNG6177G	16120121	POTASSIUM-BINDING AND TRANSLOCATING SUBUNIT B			kdpB	ATP phosphohydrolase [potassium-transporting] B chain, Potassium-binding and translocating subunit B, Potassium-translocating ATPase B chain, Potassium-transporting ATPase B chain, Potassium-transporting ATPase B chain (EC 3.6.3.12) (Potassium- translocating ATPase B chain) (ATP phosphohydrolase [potassium- transporting] B chain) (Potassium binding and translocating subunit B),	PF00122:E1-E2_ATPase, PF00702:Hydrolase,	IPR001757:ATPase, P-type, K/Mg/Cd/Cu/Zn/Na/Ca/Na/H-transporter, IPR005834:Haloacid dehalogenase-like hydrolase, IPR006391:Potassium-translocating P-type ATPase, B subunit, IPR008250:E1-E2 ATPase-associated region,	HAL02020:TWO-COMPONENT SYSTEM - GENERAL,	PS00154:ATPASE_E1_E2,	kdpB,	active site:4-aspartylphosphate intermediate, metal ion-binding site:Magnesium, transmembrane region,		Inorganic ion transport and metabolism,		COG2216: KdpB; High-affinity K+ transport system, ATPase chain B,	SF001295:H(+)/K(+)-transporting ATPase chain B,	atp-binding, complete proteome, hydrolase, ion transport, magnesium, membrane, metal-binding, nucleotide-binding, phosphorylation, plasmid, potassium, potassium transport, transmembrane, transport,
VNG6178G	16120122	ATP PHOSPHOHYDROLASE [POTASSIUM-TRANSPORTING] C CHAIN			kdpC	ATP phosphohydrolase [potassium-transporting] C chain, Potassium-binding and translocating subunit C, Potassium-translocating ATPase C chain, Potassium-transporting ATPase C chain, Potassium-transporting ATPase C chain (EC 3.6.3.12) (Potassium- translocating ATPase C chain) (ATP phosphohydrolase [potassium- transporting] C chain) (Potassium binding and translocating subunit C),	PF02669:KdpC,	IPR003820:K+ transporting ATPase, KdpC subunit,	HAL02020:TWO-COMPONENT SYSTEM - GENERAL,		kdpC,	transmembrane region,						complete proteome, hydrolase, ion transport, membrane, plasmid, potassium, potassium transport, transmembrane, transport,
VNG6179G	16120123	CATIONIC AMINO ACID TRANSPORTER	response to stimulus, response to stress,		cat3	Cationic amino acid transporter,	PF00582:Usp,	IPR006015:Universal stress protein (Usp), IPR006016:UspA,			cat3,							complete proteome, plasmid,
VNG6183C	16120127	VNG6183C		binding, nucleic acid binding,			PF01368:DHH, PF02272:DHHA1,	IPR001667:Phosphoesterase, RecJ-like, IPR003156:Phosphoesterase, DHHA1,			VNG6183C,							complete proteome, plasmid,
VNG6186H	16120130	VNG6186H									VNG6186H,			DNA replication, recombination, and repair,		COG0417: PolB; DNA polymerase elongation subunit (family B),		complete proteome, plasmid,
VNG6197H	16120139	VNG6197H									VNG6197H,							complete proteome, plasmid,
VNG6198H	16120140	VNG6198H									VNG6198H,							complete proteome, plasmid,
VNG6199G	16120141	CELL DIVISION CYCLE PROTEIN	cell division, cellular physiological process, cellular process, physiological process,	ATP binding, adenyl nucleotide binding, binding, catalytic activity, hydrolase activity, hydrolase activity, acting on acid anhydrides, hydrolase activity, acting on acid anhydrides, in phosphorus-containing anhydrides, nucleoside-triphosphatase activity, nucleotide binding, purine nucleotide binding, pyrophosphatase activity,	cdc48d	Cell division cycle protein,	PF00004:AAA, PF02359:CDC48_N, PF02933:CDC48_2,	IPR003338:AAA ATPase VAT, N-terminal, IPR003593:AAA ATPase, IPR003959:AAA ATPase, central region, IPR003960:AAA-protein subdomain, IPR004201:Cell division protein 48, CDC48, domain 2, IPR005938:AAA ATPase, CDC48,		PS00674:AAA,	cdc48d,			Posttranslational modification, protein turnover, chaperones,	SM00382:AAA,	COG0464: SpoVK; ATPases of the AAA+ class,		Repeat, atp-binding, cell division, complete proteome, nucleotide-binding, plasmid,
VNG6203H	16120143	VNG6203H									VNG6203H,							complete proteome, plasmid,
VNG6204H	16120144	VNG6204H									VNG6204H,							complete proteome, plasmid,
VNG6230G	16120164	PROTEIN GVPK 2			gvpK, gvpK2	Protein gvpK 2, gas vesicle protein gvpK [imported],	PF05121:GvpK,	IPR007805:Gas vesicle K,			gvpK2,						SF016014:Not Yet Assigned,	complete proteome, gas vesicle, plasmid, vacuole,
VNG6232G	16120165	GAS VESICLE PROTEIN GVPJ 2			gvpJ, gvpJ2	Gas vesicle protein gvpJ 2, gas vesicle protein gvpJ [imported],	PF00741:Gas_vesicle,	IPR000638:Gas vesicle protein GVPa,		PS00234:GAS_VESICLE_A_1, PS00669:GAS_VESICLE_A_2,	gvpJ2,						SF016450:Not Yet Assigned,	complete proteome, gas vesicle, plasmid, vacuole,
VNG6233G	16120166	PROTEIN GVPI 2			gvpI, gvpI2	Protein gvpI 2,					gvpI2,							complete proteome, gas vesicle, plasmid, vacuole,
VNG6235G	16120167	PROTEIN GVPH 2			gvpH, gvpH2	Protein gvpH 2,	PF05455:GvpH,	IPR008633:GvpH,			gvpH2,						SF009291:GvpH protein,	complete proteome, gas vesicle, plasmid, vacuole,
VNG6236G	16120168	GVPG PROTEIN, CLUSTER B			gvpG2	GvpG protein, cluster B,					gvpG2,
VNG6241G	16120172	GAS VESICLE STRUCTURAL PROTEIN 2			gvpA, gvpA2	C-VAC, GVP, Gas vesicle structural protein 2, Gas vesicle structural protein 2 (GVP) (C-VAC), gas vesicle protein gvpA [imported],	PF00741:Gas_vesicle,	IPR000638:Gas vesicle protein GVPa,		PS00234:GAS_VESICLE_A_1, PS00669:GAS_VESICLE_A_2,	gvpA2,						SF002897:gas-vesicle protein,	complete proteome, gas vesicle, plasmid, vacuole,
VNG6244G	16120174	GAS VESICLE PROTEIN GVPN 2			gvpN, gvpN2	Gas vesicle protein gvpN 2,	PF06383:PF06383, PF07728:AAA_5,	IPR003593:AAA ATPase, IPR011704:ATPase associated with various cellular activities, AAA-5,			gvpN2,	nucleotide phosphate-binding region:ATP,			SM00382:AAA,			atp-binding, complete proteome, gas vesicle, nucleotide-binding, plasmid, vacuole,
VNG6258C	16120182	VNG6258C		catalytic activity, hydrolase activity,			PF01979:Amidohydro_1,	IPR006680:Amidohydrolase 1, IPR011550:Amidohydrolase-like,			VNG6258C,						SF006543:metal-dependent hydrolase (amidohydrolase),	complete proteome, plasmid,
VNG6265G	16120187	ADHESION PROTEIN		binding,	ycdH	Adhesion protein,	PF01297:SBP_bac_9,	IPR006127:Periplasmic solute binding protein,	HAL02010:ABC TRANSPORTERS - GENERAL,		ycdH,		cell, cell envelope, envelope, external encapsulating structure, periplasmic space, periplasmic space (sensu Proteobacteria),					complete proteome, plasmid,
VNG6266H	16120188	VNG6266H						IPR006311:Twin-arginine translocation pathway signal,			VNG6266H,							complete proteome, plasmid,
VNG6277G	16120195	GLYCEROL-3-PHOSPHATE-BINDING PROTEIN	cellular physiological process, cellular process, establishment of localization, localization, physiological process, transport,	transporter activity,	ugpB	Glycerol-3-phosphate-binding protein,	PF01547:SBP_bac_1,	IPR006059:Bacterial extracellular solute-binding protein, family 1,	HAL02010:ABC TRANSPORTERS - GENERAL,		ugpB,							complete proteome, plasmid,
VNG6280G	16120197	SN-GLYCEROL-3-PHOSPHATE TRANSPORT SYSTEM PERMEASE	cellular physiological process, cellular process, establishment of localization, localization, physiological process, transport,	transporter activity,	ugpE	Sn-glycerol-3-phosphate transport system permease,	PF00528:BPD_transp_1,	IPR000515:Binding-protein-dependent transport systems inner membrane component,	HAL02010:ABC TRANSPORTERS - GENERAL,	PS50928:PS50928,	ugpE,		cell, integral to membrane, intrinsic to membrane, membrane,	Carbohydrate transport and metabolism,		COG0395: UgpE; ABC-type sugar transport system, permease component,		complete proteome, plasmid, transmembrane, transport,
VNG6281G	16120198	SN-GLYCEROL-3-PHOSPHATE TRANSPORT SYSTEM ATP-BINDING		ATP binding, ATPase activity, adenyl nucleotide binding, binding, catalytic activity, hydrolase activity, hydrolase activity, acting on acid anhydrides, hydrolase activity, acting on acid anhydrides, in phosphorus-containing anhydrides, nucleoside-triphosphatase activity, nucleotide binding, purine nucleotide binding, pyrophosphatase activity,	ugpC	Sn-glycerol-3-phosphate transport system ATP-binding,	PF00005:ABC_tran, PF03459:TOBE,	IPR003439:ABC transporter related, IPR003593:AAA ATPase, IPR005116:TOBE,	HAL02010:ABC TRANSPORTERS - GENERAL,	PS00211:ABC_TRANSPORTER_1, PS50893:PS50893,	ugpC,			Carbohydrate transport and metabolism,	SM00382:AAA,	COG3839: MalK; ABC-type sugar transport systems, ATPase components,		atp-binding, complete proteome, plasmid,
VNG6283H	16120199	VNG6283H									VNG6283H,							complete proteome, plasmid,
VNG6284H	16120200	VNG6284H									VNG6284H,							complete proteome, plasmid,
VNG6315G	16120223	OTCASE		catalytic activity, ornithine carbamoyltransferase activity, transferase activity, transferase activity, transferring one-carbon groups,	arcB, argB	OTCase, Ornithine carbamoyltransferase, catabolic, Ornithine carbamoyltransferase, catabolic (EC 2.1.3.3) (OTCase), ornithine carbamoyltransferase (EC 2.1.3.3) [validated],	PF00185:OTCace, PF02729:OTCace_N,	IPR002292:Ornithine carbamoyltransferase, IPR006130:Aspartate/ornithine carbamoyltransferase, IPR006131:Aspartate/ornithine carbamoyltransferase, Asp/Orn-binding region, IPR006132:Aspartate/ornithine carbamoyltransferase, carbamoyl-P binding domain,	HAL00220:UREA CYCLE AND METABOLISM OF AMINO GROUPS, HAL00330:ARGININE AND PROLINE METABOLISM,	PS00097:CARBAMOYLTRANSFERASE,	arcB,	binding site:Carbamoylphosphate, site:Important for structural integrity,					SF000416:ornithine/aspartate carbamoyltransferase, SF500170:ornithine carbamoyltransferase,	arginine metabolism, complete proteome, direct protein sequencing, plasmid, transferase,
VNG6316G	16120224	CARBAMATE KINASE		carbamate kinase activity, catalytic activity, kinase activity, phosphotransferase activity, carboxyl group as acceptor, transferase activity, transferase activity, transferring phosphorus-containing groups,	arcC	Carbamate kinase, Carbamate kinase (EC 2.7.2.2), carbamate kinase (EC 2.7.2.2) [imported],	PF00696:AA_kinase,	IPR001048:Aspartate/glutamate/uridylate kinase, IPR003964:Bacterial carbamate kinase,	HAL00230:PURINE METABOLISM, HAL00251:GLUTAMATE METABOLISM, HAL00330:ARGININE AND PROLINE METABOLISM, HAL00910:NITROGEN METABOLISM,		arcC,			Amino acid transport and metabolism,		COG0549: ArcC; Carbamate kinase,	SF000723:carbamate kinase,	arginine metabolism, complete proteome, kinase, phosphotransferase, plasmid, transferase,
VNG6322H	16120230	VNG6322H									VNG6322H,							complete proteome, plasmid,
VNG6334H	16120239	VNG6334H									VNG6334H,							complete proteome, plasmid,
VNG6339H	16120242	VNG6339H									VNG6339H,							complete proteome, plasmid,
VNG6343H	16120245	VNG6343H									VNG6343H,							complete proteome, plasmid,
VNG6347H	16120249	VNG6347H									VNG6347H,							complete proteome, plasmid,
VNG6348H	16120250	VNG6348H									VNG6348H,							complete proteome, plasmid,
VNG6349C	16120251	VNG6349C	cell cycle, cellular physiological process, cellular process, physiological process, regulation of biological process, regulation of cell cycle, regulation of cellular physiological process, regulation of cellular process, regulation of physiological process, regulation of progression through cell cycle,				PF02661:Fic,	IPR003812:Filamentation induced by cAMP protein Fic,			VNG6349C,			Function unknown,		COG3177: COG3177; Uncharacterized conserved protein,		complete proteome, plasmid,
VNG6359H	16120257	VNG6359H									VNG6359H,							complete proteome, plasmid,
VNG6364H	16120261	VNG6364H						IPR003615:HNH nuclease, IPR011017:TRASH,			VNG6364H,				SM00507:HNHc,			complete proteome, plasmid,
VNG6365H	16120262	VNG6365H									VNG6365H,							complete proteome, plasmid,
VNG6366H	16120263	VNG6366H									VNG6366H,			DNA replication, recombination, and repair,		COG3385: COG3385; FOG: Transposase and inactivated derivatives,		complete proteome, plasmid,
VNG6370H	16120266	VNG6370H						IPR006339:Transcriptional regulator AbrB,			VNG6370H,							complete proteome, plasmid,
VNG6373G	16120269	PHIH1 REPRESSOR HOMOLOG			phrH	PhiH1 repressor homolog,					phrH,							complete proteome, plasmid,
VNG6384H	16120276	VNG6384H									VNG6384H,							complete proteome, plasmid,
VNG6389G	16120279	TRANSCRIPTION INITIATION FACTOR IIB 5			tfbE	TFIIB 5, Transcription initiation factor IIB 5, Transcription initiation factor IIB 5 (TFIIB 5),	PF00382:TFIIB, PF08271:TFIIB_Zn_Ribbon,	IPR000812:Transcription factor TFIIB related, IPR006670:Cyclin, IPR013137:Zinc finger, TFIIB-type, IPR013150:Transcription factor TFIIB, cyclin-related,	HAL03022:BASAL TRANSCRIPTION FACTORS,	PS00782:TFIIB,	tfbE,	metal ion-binding site:Zinc, repeat:1, repeat:2, zinc finger region:Zn-ribbon TFIIB-type,			SM00385:CYCLIN,			complete proteome, metal-binding, plasmid, transcription, transcription regulation, zinc, zinc-finger,
VNG6390H	16120280	VNG6390H									VNG6390H,							complete proteome, plasmid,
VNG6393H	16120282	VNG6393H									VNG6393H,							complete proteome, plasmid,
VNG6403H	16120289	VNG6403H		binding, nucleic acid binding,			PF01336:tRNA_anti,	IPR004365:nucleic acid binding, OB-fold, tRNA/helicase-type,			VNG6403H,							complete proteome, plasmid,
VNG6404H	16120290	VNG6404H									VNG6404H,							complete proteome, plasmid,
VNG6416H	16120298	VNG6416H									VNG6416H,							complete proteome, plasmid,
VNG6418H	16120299	VNG6418H									VNG6418H,							complete proteome, plasmid,
VNG6429H	16120305	VNG6429H									VNG6429H,							complete proteome, plasmid,
VNG6430C	16120306	VNG6430C		catalytic activity, hydrolase activity, hydrolase activity, acting on ester bonds, nuclease activity,				IPR012337:Polynucleotidyl transferase, Ribonuclease H fold,			VNG6430C,			DNA replication, recombination, and repair,		COG3316: COG3316; Transposase and inactivated derivatives,		Hydrolase, Nuclease, complete proteome, plasmid,
VNG6432H	16120308	VNG6432H						IPR006311:Twin-arginine translocation pathway signal,			VNG6432H,							complete proteome, plasmid,
VNG6439H	16120312	VNG6439H									VNG6439H,							complete proteome, plasmid,

## Sheet: SBEAMS
ORF Name	Chromosome	Coordinates	Gene Symbol	Function	Aliases	Redundant ORFs
VNG0014C	Chromosome	12978..13187	VNG0014C		VNG0014C,15789350,COG0065
VNG0017H	Chromosome	14484..14780	VNG0017H		VNG0017H,15789353
VNG0018H	Chromosome	14868..15131	VNG0018H		VNG0018H,15789354
VNG0022H	Chromosome	18357..18902	VNG0022H		VNG0022H,15789358
VNG0027H	Chromosome	22750..22103	VNG0027H		VNG0027H,15789363
VNG0028C	Chromosome	23336..23890	VNG0028C		VNG0028C,15789364,COG3415
VNG0029H	Chromosome	24564..24109	VNG0029H		VNG0029H,15789365
VNG0033H	Chromosome	29913..29476	VNG0033H		VNG0033H,15789369
VNG0053H	Chromosome	48767..49222	VNG0053H		VNG0053H,15789387
VNG0073C	Chromosome	67908..68204	VNG0073C		VNG0073C,15789406,COG0451
VNG0104G	Chromosome	86611..85640	serA3	Phosphoglycerate dehydrogenase	serA3,15789427,COG0111
VNG0117H	Chromosome	102309..102034	VNG0117H		VNG0117H,15789437
VNG0138H	Chromosome	115898..116149	VNG0138H		VNG0138H,15789454
VNG0198H	Chromosome	170389..169721	VNG0198H		VNG0198H,15789505
VNG0216H	Chromosome	183858..183649	VNG0216H		VNG0216H,15789519
VNG0243C	Chromosome	200378..198651	VNG0243C		VNG0243C	VNG0243Cm
VNG0243Cm	Chromosome	199955..198651	VNG0243Cm		VNG0243Cm,16554460,COG0585	VNG0243C
VNG0314G	Chromosome	246854..246267	aroD	3-dehydroquinate dehydratase	aroD,15789589,COG0710
VNG0319H	Chromosome	251021..251263	VNG0319H		VNG0319H,15789593
VNG0347H	Chromosome	275373..274891	VNG0347H		VNG0347H,15789613
VNG0355G	Chromosome	282370..280487	htr14	Htr14 transducer	htr14,15789618,COG0840
VNG0357H	Chromosome	282398..282826	VNG0357H		VNG0357H,15789619
VNG0409C	Chromosome	318105..316309	VNG0409C	Prolyl Oligopeptidase	VNG0409C,15789658,COG1506
VNG0415G	Chromosome	323468..324955	purB	Adenylosuccinate lyase	purB,15789662,COG0015
VNG0466C	Chromosome	359239..358388	VNG0466C		VNG0466C,15789701
VNG0470G	Chromosome	364117..363359	trp3	Daunorubicin resistance ABC transporter ATP-binding protein	trp3,15789705,COG1131
VNG0482H	Chromosome	373508..372939	VNG0482H		VNG0482H,15789714,COG1246
VNG0499G	Chromosome	385913..385002	cna	putative nucleotide methyltransferase	cna,15789727,COG0144
VNG0506H	Chromosome	392660..392529	VNG0506H		VNG0506H,15789734
VNG0573C	Chromosome	442211..441519	VNG0573C		VNG0573C,15789784,COG3794
VNG0595H	Chromosome	455086..454472	VNG0595H		VNG0595H,15789802,COG0346
VNG0602C	Chromosome	459794..459333	VNG0602C		VNG0602C,15789809,COG0589
VNG0609C	Chromosome	462840..462193	VNG0609C		VNG0609C,15789813
VNG0612H	Chromosome	466583..466389	VNG0612H		VNG0612H,15789816
VNG0622H	Chromosome	474712..473684	VNG0622H	putative NAD/FAD-containing oxidoreductase	VNG0622H,15789822,COG3380
VNG0654C	Chromosome	500732..499989	VNG0654C	putative histone acetyl transferase, Function assigned on the bais of a strong match to COG0454	VNG0654C,15789848,COG0454
VNG0716G	Chromosome	541040..539412	afsQ2	Sensory histidine protein kinase homolog	afsQ2,15789893,COG0642
VNG0719G	Chromosome	542178..543044	araL	Hypothetical protein araL	araL,15789896,COG0647
VNG0750C	Chromosome	568228..568947	VNG0750C	putative GAF domain-containing protein (PF1590)	VNG0750C,15789921,COG1956
VNG0818C	Chromosome	616933..618651	VNG0818C	putative chitinase	VNG0818C,15789971,COG3325
VNG0824G	Chromosome	625786..625085	gdb	Molybdopterin-guanine dinucleotide biosynthesis protein A	gdb,15789976,COG0746
VNG0826C	Chromosome	626458..627132	dmsR	putative transcription regulator involved in anaerobic growth on DMSO and/or TMAO.	dmsR,15789978,COG3413
VNG0828H	Chromosome	627213..627452	dmsE	putative DMSO/TMAO anaerobic respiration-responsive gene	dmsE,VNG0828H,15789979
VNG0829G	Chromosome	627445..629958	dmsA	Dimethylsulfoxide reductase	dmsA,15789980,COG0243
VNG0830G	Chromosome	629955..630743	dmsB	Molybdopterin oxidoreductase. Induced by anaerobic growth on TMAO and DMSO.	dmsB,15789981,COG0437
VNG0831G	Chromosome	630743..632050	dmsC	Molybdopterin oxidoreductase. Induced by anaerobic growth on TMAO and DMSO.	dmsC,15789982
VNG0832C	Chromosome	632047..632625	dmsD	Protein induced by anaerobic growth on TMAO and/or DMSO	dmsD,15789983,COG3381
VNG0837H	Chromosome	636909..637199	VNG0837H		VNG0837H,15789987
VNG0840H	Chromosome	638633..638529	VNG0840H		VNG0840H,15789989
VNG0875C	Chromosome	661579..661929	VNG0875C	M50 family peptidase (metalloprotease)	VNG0875C	VNG0875Cm
VNG0875Cm	Chromosome	661336..661929	VNG0875Cm	M50 family peptidase (metalloprotease)	VNG0875Cm,16554474,COG1994	VNG0875C
VNG0883H	Chromosome	667700..668494	VNG0883H	puatative metallo-B-lactamase family protein. (PDB and COG matches).	VNG0883H,15790021,COG2220
VNG0937G	Chromosome	714164..715606	gap	Glyceraldehyde-3-phosphate dehydrogenase	gap,15790063,COG1012
VNG0938G	Chromosome	716419..715619	gufA	GufA protein, putative divalent cation transporter (PFAM, COG matches).	gufA,15790064,COG0428
VNG1121G	Chromosome	853986..855161	aspC2	Aspartate aminotransferase	aspC2,15790207,COG0436
VNG1175G	Chromosome	886922..884967	phoR	PhoR protein homolog	phoR,15790246,COG2203
VNG1182H	Chromosome	890603..891091	VNG1182H		VNG1182H,15790253,COG3467
VNG1183H	Chromosome	892578..892327	VNG1183H		VNG1183H,15790255
VNG1184G	Chromosome	892042..891125	nirJ	predicted Fe-S cluster protein involved in cofactor biosynthesis.	nirJ	VNG1184Gm
VNG1184Gm	Chromosome	892330..891125	nirJ	predicted Fe-S cluster protein involved in cofactor biosynthesis.	nirJ,16554488,COG0535	VNG1184G
VNG1185G	Chromosome	892721..893791	pqqE	Coenzyme PQQ synthesis protein	pqqE,15790256,COG0535
VNG1187G	Chromosome	893923..895062	nirK	putative Cu-containing nitrite reductase.	nirK,15790257,COG2132
VNG1209G	Chromosome	909509..910429	hutG	Probable formimidoylglutamase/arginase family protein	hutG,15790274,COG0010
VNG1211G	Chromosome	910426..911679	hutI	Probable imidazolonepropionase	hutI,15790275,COG1228
VNG1213C	Chromosome	913341..914321	VNG1213C	Archaeal DNA polymerase	VNG1213C,15790277,COG3359
VNG1240G	Chromosome	932862..935048	yhdG	Putative ornithine-arginine antiporter	yhdG,15790298,COG0531
VNG1271H	Chromosome	954746..955255	VNG1271H		VNG1271H,15790321
VNG1295H	Chromosome	967786..967595	VNG1295H		VNG1295H,15790338
VNG1314H	Chromosome	983197..983418	VNG1314H		VNG1314H,15790353
VNG1315H	Chromosome	983324..983818	VNG1315H		VNG1315H,15790354
VNG1318H	Chromosome	984228..984569	VNG1318H		VNG1318H,15790356
VNG1340C	Chromosome	1000228..999323	VNG1340C		VNG1340C,15790371,COG0491
VNG1372C	Chromosome	1021561..1022991	VNG1372C		VNG1372C,15790396
VNG1380H	Chromosome	1028559..1029209	VNG1380H		VNG1380H,15790402
VNG1394H	Chromosome	1037746..1037249	VNG1394H		VNG1394H,15790412
VNG1406G	Chromosome	1044580..1045554	rhl	putative DNA helicase	rhl	VNG1406Gm
VNG1406Gm	Chromosome	1043980..1045554	rhl	putative DNA helicase	rhl,16554496,COG1061	VNG1406G
VNG1455H	Chromosome	1079908..1078862	VNG1455H	putative DoxD-like protein	VNG1455H,15790457
VNG1457C	Chromosome	1080325..1081038	VNG1457C	putative acetyltransferase, PF00583 (GNAT family of acetyltransferases), PDB hit (1E-5) to acetyltransferase	VNG1457C,15790459,COG0456
VNG1458G	Chromosome	1082008..1081040	crtB1	Phytoene synthase	crtB1,15790460,COG1562
VNG1465G	Chromosome	1088622..1087516	brp	Bacteriorhodopsin related protein	brp,15790466
VNG1467G	Chromosome	1089122..1089910	bop	Bacteriorhodopsin precursor (BR)	bop,15790468
VNG1473H	Chromosome	1095075..1094827	VNG1473H		VNG1473H,15790473
VNG1500H	Chromosome	1113681..1113019	VNG1500H		VNG1500H,15790494
VNG1514H	Chromosome	1126644..1126036	VNG1514H		VNG1514H,15790503,COG2881
VNG1519H	Chromosome	1128008..1127799	VNG1519H		VNG1519H,15790506
VNG1529G	Chromosome	1137505..1139055	mmdA	Methylmalonyl-CoA decarboxylase, subunit alpha	mmdA,15790513,COG4799
VNG1590H	Chromosome	1189679..1189410	VNG1590H		VNG1590H,15790558
VNG1592G	Chromosome	1190961..1190152	cysT2	putative Sulfate or molybate transport system protein (ABC transporter?)	cysT2,15790560,COG0555
VNG1595C	Chromosome	1191887..1190958	modA	putative molybdate transport protein, permease component of ABC transporter	VNG1595C,15790561,COG0725
VNG1613H	Chromosome	1201805..1202614	VNG1613H		VNG1613H,15790572
VNG1626C	Chromosome	1212650..1213414	VNG1626C	putative membrane protein.	VNG1626C,15790583,COG0697
VNG1648G	Chromosome	1227667..1227011	trpF	N-(5'-phosphoribosyl)anthranilate isomerase	trpF,15790599,COG0135
VNG1656H	Chromosome	1235959..1236402	VNG1656H		VNG1656H,15790607
VNG1663C	Chromosome	1239515..1240657	VNG1663C		VNG1663C,15790611,COG0517
VNG1681C	Chromosome	1253095..1252256	VNG1681C		VNG1681C,15790626,COG2324
VNG1746C	Chromosome	1289265..1289954	VNG1746C		VNG1746C,15790672,COG3361
VNG1781C	Chromosome	1318960..1317980	uppS	putative undecaprenyl pyrophosphate synthase	uppS,VNG1781C,15790699,COG0020
VNG1784C	Chromosome	1321353..1320001	VNG1784C		VNG1784C,15790701,COG0358
VNG1785G	Chromosome	1321603..1323051	panF	Pantothenate permease	panF,15790703,COG0591
VNG1796H	Chromosome	1332167..1332484	VNG1796H		VNG1796H,15790713
VNG1797G	Chromosome	1330657..1329752	thrB	Homoserine kinase	thrB,15790711,COG0083
VNG1898C	Chromosome	1404628..1405080	VNG1898C		VNG1898C,15790787,COG0589
VNG1902H	Chromosome	1408535..1408320	VNG1902H		VNG1902H,15790791
VNG1906H	Chromosome	1412058..1412615	VNG1906H	putative membrane protein of FxsA family	VNG1906H,15790795,COG3030
VNG1917H	Chromosome	1417462..1417815	VNG1917H		VNG1917H,15790802,COG4538
VNG1919H	Chromosome	1418989..1418630	VNG1919H	Protein crcB homolog 1	VNG1919H,15790804,COG0239
VNG1925H	Chromosome	1421025..1421192	VNG1925H		VNG1925H,15790809
VNG1938C	Chromosome	1429657..1428155	VNG1938C		VNG1938C,15790818,COG1060
VNG1946G	Chromosome	1433893..1434804	purU	Formyltetrahydrofolate deformylase	purU,15790826,COG0788
VNG1964H	Chromosome	1450033..1448861	VNG1964H		VNG1964H,15790839
VNG1971G	Chromosome	1454617..1455900	gpdB	anaerobic glycerol-3-phosphate dehydrogenase chain B	gpdB,15790843,COG3075
VNG1976H	Chromosome	1458716..1458949	VNG1976H		VNG1976H,15790847
VNG2001G	Chromosome	1480898..1479000	yjbG	Oligopeptidase	yjbG,15790868,COG1164
VNG2002H	Chromosome	1480897..1482222	VNG2002H	pfam02225 (e=10E-12)protease A domain, pfam04389 (3.7E-69), metalloproteases. COG2234 (predicted aminopeptidases), PET score=22.	VNG2002H,15790869,COG2234
VNG2014H	Chromosome	1488341..1488090	VNG2014H		VNG2014H,15790877
VNG2034H	Chromosome	1501619..1500795	VNG2034H		VNG2034H,15790891
VNG2078G	Chromosome	1528024..1527488	hat2	Probable acetyltransferase	hat2,15790923,COG1670
VNG2079G	Chromosome	1527386..1527060	mutT	Mismatch repair protein	mutT,15790922,COG0494
VNG2087G	Chromosome	1532987..1533841	hisH2	Imidazole glycerol phosphate synthase subunit hisH	hisH2,15790930,COG0118
VNG2109H	Chromosome	1549941..1549720	VNG2109H		VNG2109H,15790947
VNG2115H	Chromosome	1553809..1553564	VNG2115H	glutaredoxin	VNG2115H,15790951,COG0695
VNG2123G	Chromosome	1560066..1561541	nhaC2	Na+/H+ antiporter	nhaC2,15790959,COG1757
VNG2130G	Chromosome	1567018..1566101	minD2	Cell division inhibitor	minD2,15790965,COG0455
VNG2156C	Chromosome	1591382..1589811	VNG2156C		VNG2156C,15790989,COG4745
VNG2159G	Chromosome	1593633..1592950	manC	Mannose-1-phosphate guanylyltransferase	manC	VNG2159Gm
VNG2159Gm	Chromosome	1593945..1592950	manC	Mannose-1-phosphate guanylyltransferase	manC,16554511,COG0836	VNG2159G
VNG2179H	Chromosome	1611475..1611984	VNG2179H		VNG2179H,15791010,COG3430
VNG2184G	Chromosome	1618510..1617647	tfbA	Transcription initiation factor IIB 1 (TFIIB 1)	tfbA,15791015,COG1405
VNG2185H	Chromosome	1618682..1619212	VNG2185H		VNG2185H,15791016
VNG2196G	Chromosome	1627957..1627091	hcpB	Halocyanin precursor-like	hcpB,15791024,COG3794
VNG2197H	Chromosome	1628164..1628355	VNG2197H		VNG2197H,15791025
VNG2199H	Chromosome	1628491..1629180	VNG2199H		VNG2199H,15791026,COG2836
VNG2214G	Chromosome	1645003..1643594		multidrug efflux pump, Strong hits: PF1544 MatE domain containing protein. Also strong hits to COG0534 (Multidrug efflux pump) MatE (Multiple Antimicrobial Exclusion) domains mediate resistance to many antimicrobial agents and typically function as drug/sodium antiporters.	,15791038,COG0534
VNG2246H	Chromosome	1671383..1671772	VNG2246H		VNG2246H,15791063
VNG2286G	Chromosome	1703613..1704062	mamA	vitamin B12 (cobalamin) binding domain-containing protein.	mamA,15791096,COG2185
VNG2298H	Chromosome	1714152..1713499	VNG2298H		VNG2298H,15791107
VNG2335H	Chromosome	1744977..1745762	VNG2335H		VNG2335H,15791137
VNG2385H	Chromosome	1789808..1789984	VNG2385H		VNG2385H,15791175
VNG2387H	Chromosome	1790325..1791011	VNG2387H		VNG2387H,15791177
VNG2412H	Chromosome	1809071..1808793	VNG2412H		VNG2412H,15791195
VNG2413H	Chromosome	1809604..1809086	VNG2413H		VNG2413H,15791196,COG2259
VNG2420G	Chromosome	1815268..1816473	metA	Probable homoserine O-acetyltransferase	metA,15791203,COG2021
VNG2421G	Chromosome	1816543..1817838	hal	O-acetyl homoserine	hal,15791204,COG2873
VNG2437G	Chromosome	1830268..1829078	argG	Argininosuccinate synthetase	argG,15791215,COG0137
VNG2447G	Chromosome	1837097..1836024	lta	L-allo-threonine aldolase	lta,15791224,COG2008
VNG2458C	Chromosome	1841904..1841332	VNG2458C	putative divalent cation transporter	VNG2458C,15791231,COG1824
VNG2466C	Chromosome	1845475..1846278	VNG2466C	protein of unknown function	VNG2466C
VNG2480H	Chromosome	1856131..1855514	VNG2480H	Uncharacterized conserved protein	VNG2480H	VNG2480Hm
VNG2480Hm	Chromosome	1856632..1855514	VNG2480Hm	Uncharacterized conserved protein	VNG2480Hm,16554519,COG0704	VNG2480H
VNG2484G	Chromosome	1860467..1859352	pstC1	Phosphate transporter permease	pstC1,15791251,COG0573
VNG2638G	Chromosome	1975213..1976295	bchP	putative flavoprotein	bchP,15791367,COG0644
VNG2678H	Chromosome	2011541..2009709	VNG2678H		VNG2678H,15791397
VNG5066G	pNRC100	48044..49219	phoT1	Inorganic phosphate transport protein	phoT1,VNG7047	VNG5231G,VNG6064G,VNG6462G
VNG5069C	pNRC100	50060..51169	VNG5069C		VNG5069C,VNG7049	VNG5228C,VNG6066C,VNG6460C
VNG5108H	pNRC100	79339..79070	VNG5108H		VNG5108H,H0878,VNG7078	VNG6105H
VNG5120H	pNRC100	86612..86487	VNG5120H		VNG5120H	VNG6117H
VNG5136G	pNRC100	97984..101370	repI	replication protein	repI,VNG7095	VNG6132G
VNG5141G	pNRC100	109051..111990	hepA	ATP-dependent RNA helicase	hepA,VNG7099	VNG6139G
VNG5152H	pNRC100	124238..124582	VNG5152H		VNG5152H,H1313,VNG7108
VNG5175H	pNRC100	135712..135596	VNG5175H		VNG5175H
VNG5177C	pNRC100	136707..135862	arsM		VNG5177C,H1434,VNG7121
VNG5180G	pNRC100	139724..137790	arsA2		arsA2,VNG7123
VNG5185H	pNRC100	141871..142311	VNG5185H		VNG5185H,H1484,VNG7127
VNG6133H	pNRC200	102864..103040	VNG6133H		VNG6133H,16120085
VNG6143H	pNRC200	118026..114208	VNG6143H		VNG6143H,16120093,COG0433
VNG6144G	pNRC200	120253..118019	trsE	putative conjugation/plasmid transfer protein.	trsE,16120094,COG3451
VNG6145H	pNRC200	121358..120237	VNG6145H		VNG6145H,16120095
VNG6149H	pNRC200	127824..125296	VNG6149H		VNG6149H,16120099
VNG6152H	pNRC200	130295..130819	VNG6152H		VNG6152H,16120101
VNG6157H	pNRC200	135987..135571	VNG6157H		VNG6157H,16120105
VNG6162H	pNRC200	139074..138328	VNG6162H		VNG6162H,16120110
VNG6164G	pNRC200	140644..139850	orc2	Orc / cell division control protein 6	orc2,16120112,COG1474
VNG6170H	pNRC200	143415..143029	VNG6170H		VNG6170H,16120116
VNG6175G	pNRC200	147136..146432	trkA2	TRK potassium uptake system protein	trkA2,16120119,COG0569
VNG6176G	pNRC200	147474..149222	kdpA	Potassium-transporting ATPase A chain	kdpA,16120120,COG2060
VNG6177G	pNRC200	149224..151383	kdpB	Potassium-transporting ATPase B chain	kdpB,16120121,COG2216
VNG6178G	pNRC200	151383..152033	kdpC	Potassium-transporting ATPase C chain	kdpC,16120122,COG2156
VNG6179G	pNRC200	152033..152851	cat3	Cationic amino acid transporter	cat3,16120123,COG0589
VNG6183C	pNRC200	157388..156312	VNG6183C		VNG6183C,16120127,COG0618
VNG6186H	pNRC200	158877..159224	VNG6186H		VNG6186H,16120130
VNG6197H	pNRC200	163826..163999	VNG6197H		VNG6197H,16120139
VNG6198H	pNRC200	164006..164173	VNG6198H		VNG6198H,16120140
VNG6199G	pNRC200	166403..164190	cdc48d	Cell division cycle protein	cdc48d,16120141,COG0464
VNG6203H	pNRC200	167461..166898	VNG6203H		VNG6203H,16120143
VNG6204H	pNRC200	167438..167806	VNG6204H		VNG6204H,16120144
VNG6230G	pNRC200	187505..187146	gvpK2	GvpK protein 2	gvpK2,16120164
VNG6232G	pNRC200	187803..187507	gvpJ2	Gas vesicle protein gvpJ 2	gvpJ2,16120165
VNG6233G	pNRC200	188141..187800	gvpI2	GvpI protein 2	gvpI2,16120166
VNG6235G	pNRC200	188629..188138	gvpH2	GvpH protein 2	gvpH2,16120167
VNG6236G	pNRC200	188817..188629	gvpG2	GvpG protein 2	gvpG2,16120168
VNG6241G	pNRC200	191862..192101	gvpA2	Gas vesicle structural protein 2 (GVP) (C-VAC)	gvpA2,16120172
VNG6244G	pNRC200	193040..194074	gvpN2	Gas vesicle protein gvpN 2	gvpN2,16120174,COG0714
VNG6258C	pNRC200	199598..198414	VNG6258C	putative cytosine/adenine deaminase, pfam 1979 (amidohydrolase, which includes adenine deaminases)(e=5.1e-24). PDB hit to cytosine deaminase from E. coli (e=4e-34).	VNG6258C,16120182,COG0402
VNG6265G	pNRC200	204952..203903	ycdH	Adhesion protein	ycdH,16120187,COG0803
VNG6266H	pNRC200	205846..205403	VNG6266H		VNG6266H,16120188
VNG6277G	pNRC200	213229..214620	ugpB	Glycerol-3-phosphate-binding protein precursor	ugpB,16120195,COG1653
VNG6280G	pNRC200	215515..216393	ugpE	Sn-glycerol-3-phosphate transport system permease	ugpE,16120197,COG0395
VNG6281G	pNRC200	216399..217538	ugpC	Sn-glycerol-3-phosphate transport system ATP-binding	ugpC,16120198,COG3839
VNG6283H	pNRC200	218577..217672	VNG6283H		VNG6283H,16120199
VNG6284H	pNRC200	219185..218574	VNG6284H		VNG6284H,16120200
VNG6315G	pNRC200	245708..244821	arcB	Ornithine carbamoyltransferase	arcB,16120223,COG0078
VNG6316G	pNRC200	246688..245765	arcC	carbamate kinase	arcC,16120224,COG0549
VNG6322H	pNRC200	254730..254500	VNG6322H		VNG6322H,16120230
VNG6334H	pNRC200	267441..267878	VNG6334H		VNG6334H,16120239
VNG6339H	pNRC200	269921..270106	VNG6339H		VNG6339H,16120242
VNG6343H	pNRC200	275623..275186	VNG6343H		VNG6343H,16120245
VNG6347H	pNRC200	278559..279104	VNG6347H		VNG6347H,16120249
VNG6348H	pNRC200	279653..279159	VNG6348H		VNG6348H,16120250
VNG6349C	pNRC200	281950..280676	VNG6349C	5-methyltetrahydrofolate--homocysteine S-methyltransferase, PF02661: The Fic protein is involved in cell division and is suggested to be involved in the synthesis of PAB or folate. Interestingly, Rosetta predicts a match to a cobalamin-binding 5-methyltetrahydrofolate--homocysteine S-methyltransferase domain.	VNG6349C,16120251,COG3177
VNG6359H	pNRC200	286602..287111	VNG6359H		VNG6359H,16120257
VNG6364H	pNRC200	293988..293341	VNG6364H		VNG6364H,16120261,COG1403
VNG6365H	pNRC200	294366..294043	VNG6365H		VNG6365H,16120262
VNG6366H	pNRC200	295108..294596	VNG6366H		VNG6366H,16120263
VNG6370H	pNRC200	297640..297389	VNG6370H		VNG6370H,16120266
VNG6373G	pNRC200	299591..299851	phrH	PhiH1 repressor homolog	phrH,16120269
VNG6384H	pNRC200	306399..306226	VNG6384H		VNG6384H,16120276
VNG6389G	pNRC200	308322..307399	tfbE	Transcription initiation factor IIB 5 (TFIIB 5)	tfbE,16120279,COG1405
VNG6390H	pNRC200	308740..308579	VNG6390H		VNG6390H,16120280
VNG6393H	pNRC200	309755..309345	VNG6393H		VNG6393H,16120282
VNG6403H	pNRC200	315084..314185	VNG6403H		VNG6403H,16120289,COG1599
VNG6404H	pNRC200	315651..315154	VNG6404H		VNG6404H,16120290
VNG6416H	pNRC200	321673..320684	VNG6416H		VNG6416H,16120298
VNG6418H	pNRC200	322067..321729	VNG6418H		VNG6418H,16120299
VNG6429H	pNRC200	326877..326500	VNG6429H		VNG6429H,16120305
VNG6430C	pNRC200	327051..327602	VNG6430C		VNG6430C,16120306,COG3316
VNG6432H	pNRC200	328134..328547	VNG6432H		VNG6432H,16120308
VNG6439H	pNRC200	331546..330770	VNG6439H		VNG6439H,16120312
